# Supplementary material for: Highly robust supramolecular polymer networks crosslinked by a tiny amount of metallacycles
Source: Nat Commun. 2024 Apr 9;15:3050. doi: 10.1038/s41467-024-47333-1 (PMC11004166; doi:10.1038/s41467-024-47333-1)
Supplement: Supplementary file 3 — Source Data [file 41467_2024_47333_MOESM3_ESM.xlsx]

## Sheet: Fig. 4a
CP-3		CP-4H		CP-4R		CP-3H		CP-3R
Teperature(°C)	Heat Flow (mW)	Teperature(°C)	Heat Flow (mW)	Teperature(°C)	Heat Flow (mW)	Teperature(°C)	Heat Flow (mW)	Teperature(°C)	Heat Flow (mW)
-30.0256	-0.41266	-30.1055	-1.834	-30.0784	-3.14271	-30.1482	-4.20958	-30.1443	-5.64084
-29.961	-0.41552	-30.0398	-1.83597	-30.0148	-3.14644	-30.0831	-4.21614	-30.0775	-5.64308
-29.8946	-0.41752	-29.9751	-1.83742	-29.9484	-3.15007	-30.0184	-4.22237	-30.0132	-5.645
-29.829	-0.41948	-29.9089	-1.83951	-29.8822	-3.15194	-29.9534	-4.22636	-29.9469	-5.64674
-29.764	-0.42202	-29.8428	-1.84164	-29.8162	-3.15343	-29.8884	-4.22865	-29.8821	-5.64844
-29.7001	-0.42612	-29.777	-1.84355	-29.7505	-3.15462	-29.8228	-4.23122	-29.8174	-5.64993
-29.6344	-0.42951	-29.7126	-1.84681	-29.6854	-3.15637	-29.7582	-4.23384	-29.7512	-5.65186
-29.5698	-0.43144	-29.6463	-1.8495	-29.6211	-3.16009	-29.6922	-4.23862	-29.6862	-5.65369
-29.5053	-0.43351	-29.5826	-1.85101	-29.556	-3.16416	-29.6274	-4.24233	-29.6206	-5.65594
-29.4389	-0.43614	-29.5169	-1.85312	-29.4903	-3.16798	-29.5641	-4.24528	-29.5549	-5.65898
-29.3736	-0.43877	-29.4494	-1.8549	-29.4248	-3.17127	-29.4978	-4.24786	-29.4888	-5.66176
-29.3082	-0.44102	-29.3849	-1.85708	-29.3598	-3.17393	-29.4317	-4.2507	-29.4256	-5.66385
-29.2424	-0.44297	-29.3193	-1.86029	-29.2944	-3.17738	-29.367	-4.25406	-29.3595	-5.66621
-29.1776	-0.44457	-29.2538	-1.86313	-29.2287	-3.18087	-29.3012	-4.25658	-29.293	-5.66888
-29.1134	-0.44774	-29.1893	-1.86593	-29.1648	-3.18439	-29.2356	-4.25874	-29.2296	-5.67219
-29.0483	-0.45319	-29.1234	-1.86949	-29.0986	-3.18786	-29.1702	-4.26058	-29.1638	-5.67552
-28.9836	-0.45774	-29.0584	-1.87209	-29.0331	-3.18983	-29.1048	-4.26331	-29.0971	-5.67761
-28.9189	-0.46096	-28.9935	-1.87471	-28.968	-3.19077	-29.0403	-4.26683	-29.0311	-5.67848
-28.8519	-0.46343	-28.9262	-1.87672	-28.9015	-3.19167	-28.9749	-4.27125	-28.9653	-5.67943
-28.7869	-0.46471	-28.8608	-1.87794	-28.835	-3.1932	-28.9091	-4.27546	-28.9003	-5.68047
-28.7218	-0.46659	-28.7947	-1.8786	-28.77	-3.19606	-28.8444	-4.28013	-28.8362	-5.68153
-28.656	-0.46846	-28.7288	-1.87952	-28.7047	-3.19902	-28.7798	-4.28489	-28.7701	-5.68364
-28.5909	-0.47026	-28.6636	-1.88143	-28.6405	-3.20261	-28.7143	-4.28734	-28.7036	-5.68583
-28.5256	-0.47284	-28.5981	-1.88427	-28.5741	-3.20483	-28.6485	-4.28887	-28.6381	-5.68808
-28.4593	-0.47575	-28.5343	-1.88895	-28.5087	-3.20657	-28.5812	-4.29032	-28.572	-5.69004
-28.3953	-0.47881	-28.4677	-1.89375	-28.4434	-3.20916	-28.5169	-4.29367	-28.5075	-5.69192
-28.3296	-0.48322	-28.4022	-1.89638	-28.3783	-3.21229	-28.4532	-4.29969	-28.4434	-5.69459
-28.265	-0.48704	-28.337	-1.89866	-28.314	-3.21595	-28.3876	-4.30694	-28.3775	-5.69842
-28.2	-0.49009	-28.2712	-1.90081	-28.2486	-3.21979	-28.3225	-4.30999	-28.3124	-5.70139
-28.134	-0.49259	-28.2051	-1.90256	-28.183	-3.2225	-28.257	-4.3112	-28.2458	-5.70384
-28.0681	-0.49404	-28.1393	-1.90445	-28.1167	-3.22477	-28.1897	-4.31182	-28.1794	-5.70524
-28.0034	-0.49528	-28.0745	-1.90636	-28.0507	-3.22684	-28.1247	-4.31354	-28.1151	-5.70596
-27.9377	-0.49716	-28.0085	-1.90797	-27.9851	-3.22887	-28.0595	-4.31664	-28.0488	-5.70712
-27.872	-0.4994	-27.9424	-1.90976	-27.9202	-3.23077	-27.995	-4.32025	-27.9833	-5.70876
-27.8074	-0.50217	-27.8765	-1.91203	-27.8549	-3.23321	-27.9295	-4.32338	-27.9171	-5.7113
-27.741	-0.50492	-27.8109	-1.91426	-27.7876	-3.23507	-27.8637	-4.32762	-27.8524	-5.71492
-27.6752	-0.50778	-27.7456	-1.91587	-27.7231	-3.23695	-27.7981	-4.33224	-27.7871	-5.71816
-27.6098	-0.51081	-27.6798	-1.91815	-27.6567	-3.23909	-27.7322	-4.33624	-27.7217	-5.72098
-27.5455	-0.51392	-27.614	-1.92065	-27.5917	-3.24121	-27.6673	-4.33865	-27.6566	-5.72326
-27.4798	-0.51702	-27.5487	-1.92397	-27.5269	-3.24407	-27.602	-4.34088	-27.5903	-5.72457
-27.4141	-0.52005	-27.4829	-1.92639	-27.4606	-3.24678	-27.5364	-4.34413	-27.5254	-5.7258
-27.3492	-0.5224	-27.4179	-1.92814	-27.3952	-3.24939	-27.4717	-4.34825	-27.4602	-5.72791
-27.2844	-0.52507	-27.3523	-1.9293	-27.3292	-3.25168	-27.4063	-4.35259	-27.3951	-5.73036
-27.2184	-0.52678	-27.2874	-1.93052	-27.2631	-3.25383	-27.339	-4.35456	-27.3295	-5.73207
-27.1528	-0.5283	-27.2217	-1.93247	-27.1971	-3.25592	-27.2747	-4.35565	-27.2623	-5.73355
-27.0857	-0.52912	-27.1536	-1.93447	-27.1325	-3.25945	-27.2077	-4.35695	-27.197	-5.73473
-27.0212	-0.53041	-27.0886	-1.93677	-27.0673	-3.26441	-27.1431	-4.35918	-27.1314	-5.73569
-26.9549	-0.53333	-27.0228	-1.93996	-27.0023	-3.26855	-27.0784	-4.3633	-27.0653	-5.73747
-26.891	-0.53864	-26.9575	-1.94237	-26.9365	-3.27145	-27.0135	-4.3667	-27.0006	-5.73886
-26.8256	-0.54395	-26.8937	-1.94462	-26.8702	-3.27336	-26.9476	-4.36952	-26.9355	-5.74002
-26.7599	-0.54767	-26.8256	-1.94647	-26.8048	-3.2749	-26.8801	-4.37246	-26.8681	-5.7416
-26.6942	-0.54973	-26.7613	-1.94816	-26.739	-3.27659	-26.8153	-4.37511	-26.8029	-5.74344
-26.6283	-0.55114	-26.6938	-1.94998	-26.6737	-3.27785	-26.7496	-4.37804	-26.7374	-5.74566
-26.5638	-0.5525	-26.6291	-1.95128	-26.6087	-3.27907	-26.6844	-4.38105	-26.6728	-5.74837
-26.498	-0.55405	-26.5656	-1.95329	-26.5428	-3.28097	-26.6191	-4.3831	-26.608	-5.75051
-26.4307	-0.55586	-26.4968	-1.95503	-26.4757	-3.28345	-26.5541	-4.38612	-26.5411	-5.7526
-26.3671	-0.55804	-26.4316	-1.95579	-26.4109	-3.28606	-26.4883	-4.39013	-26.4747	-5.75457
-26.3007	-0.56093	-26.3663	-1.95733	-26.3447	-3.28817	-26.4228	-4.39419	-26.4091	-5.75571
-26.2348	-0.56385	-26.2992	-1.95868	-26.2788	-3.29004	-26.357	-4.39731	-26.3436	-5.75655
-26.1693	-0.56607	-26.2351	-1.96055	-26.2149	-3.29233	-26.2904	-4.39896	-26.2779	-5.75777
-26.1038	-0.56796	-26.1682	-1.96402	-26.1486	-3.29524	-26.2251	-4.40009	-26.2116	-5.75961
-26.0382	-0.56953	-26.1025	-1.96708	-26.0825	-3.29853	-26.1593	-4.4028	-26.1464	-5.76254
-25.9727	-0.57151	-26.0377	-1.96998	-26.0169	-3.30164	-26.0955	-4.40766	-26.0809	-5.76529
-25.9067	-0.57408	-25.9718	-1.97267	-25.9509	-3.30378	-26.0315	-4.4135	-26.0153	-5.76713
-25.8411	-0.5775	-25.9071	-1.97421	-25.8859	-3.30529	-25.9646	-4.41879	-25.95	-5.76866
-25.7762	-0.58138	-25.8391	-1.97526	-25.8198	-3.30678	-25.8983	-4.421	-25.883	-5.77057
-25.71	-0.58441	-25.7721	-1.97612	-25.7545	-3.30825	-25.8316	-4.42223	-25.8172	-5.7726
-25.6457	-0.58739	-25.7069	-1.97722	-25.6898	-3.31018	-25.7655	-4.42322	-25.7516	-5.77454
-25.5801	-0.59049	-25.6412	-1.97935	-25.6238	-3.31244	-25.7011	-4.4242	-25.6863	-5.77631
-25.5136	-0.59356	-25.5782	-1.98248	-25.5574	-3.31435	-25.6363	-4.42573	-25.6214	-5.77814
-25.4485	-0.59596	-25.5121	-1.98617	-25.4922	-3.31609	-25.5703	-4.42856	-25.5556	-5.78058
-25.3834	-0.59751	-25.4459	-1.98905	-25.4252	-3.31747	-25.5046	-4.43236	-25.49	-5.78287
-25.3173	-0.59816	-25.3795	-1.99136	-25.3593	-3.31892	-25.44	-4.43668	-25.4245	-5.78488
-25.2519	-0.59907	-25.3121	-1.9927	-25.2936	-3.32074	-25.3734	-4.43924	-25.3576	-5.78685
-25.1861	-0.60064	-25.2472	-1.99326	-25.2283	-3.32276	-25.3081	-4.4415	-25.292	-5.78837
-25.1198	-0.6028	-25.1801	-1.99384	-25.1616	-3.32464	-25.2421	-4.44365	-25.2263	-5.78955
-25.0547	-0.60592	-25.1142	-1.99435	-25.0965	-3.32632	-25.1764	-4.44571	-25.1613	-5.79092
-24.9888	-0.60904	-25.0489	-1.99524	-25.0313	-3.32841	-25.1118	-4.44784	-25.0954	-5.79228
-24.9235	-0.61178	-24.9839	-1.99835	-24.9643	-3.33095	-25.0453	-4.45037	-25.0297	-5.79371
-24.8575	-0.6143	-24.9187	-2.00303	-24.8996	-3.33411	-24.9789	-4.45292	-24.9636	-5.79568
-24.7915	-0.6162	-24.8537	-2.00754	-24.8343	-3.33763	-24.9143	-4.4567	-24.8967	-5.79745
-24.7258	-0.61828	-24.7881	-2.01043	-24.7683	-3.34015	-24.8487	-4.46112	-24.8312	-5.79888
-24.6607	-0.62162	-24.7216	-2.01147	-24.7031	-3.34339	-24.7837	-4.46483	-24.7658	-5.80049
-24.5959	-0.62527	-24.6548	-2.01197	-24.6352	-3.34629	-24.7169	-4.46801	-24.7	-5.80207
-24.5307	-0.62787	-24.589	-2.01242	-24.5708	-3.34791	-24.6508	-4.46963	-24.6355	-5.80372
-24.4639	-0.62962	-24.5226	-2.013	-24.5051	-3.34996	-24.5852	-4.47129	-24.5703	-5.80549
-24.3979	-0.6307	-24.4563	-2.01438	-24.4391	-3.35166	-24.5196	-4.47272	-24.5035	-5.80687
-24.331	-0.63159	-24.3913	-2.0168	-24.3742	-3.35347	-24.454	-4.4746	-24.4371	-5.80811
-24.2665	-0.63274	-24.326	-2.0196	-24.3081	-3.35618	-24.386	-4.47746	-24.3713	-5.80928
-24.2012	-0.63529	-24.261	-2.02169	-24.2416	-3.35859	-24.3221	-4.48047	-24.3047	-5.8104
-24.136	-0.63898	-24.194	-2.0232	-24.1765	-3.3603	-24.2571	-4.48277	-24.24	-5.81243
-24.0712	-0.64222	-24.1278	-2.02468	-24.1107	-3.36126	-24.1915	-4.48532	-24.1738	-5.81499
-24.0041	-0.64461	-24.0606	-2.02604	-24.0437	-3.36228	-24.1254	-4.48794	-24.1088	-5.8178
-23.9385	-0.64619	-23.9959	-2.02736	-23.9785	-3.36388	-24.0588	-4.49025	-24.042	-5.81995
-23.872	-0.64906	-23.9296	-2.02865	-23.9126	-3.36652	-23.9931	-4.49211	-23.9762	-5.82183
-23.8062	-0.65396	-23.8635	-2.02967	-23.8479	-3.36958	-23.9281	-4.49495	-23.9099	-5.82284
-23.7418	-0.65861	-23.7977	-2.03038	-23.7827	-3.37208	-23.8621	-4.49738	-23.844	-5.82361
-23.6761	-0.66178	-23.7317	-2.03167	-23.7155	-3.37342	-23.7969	-4.49995	-23.7785	-5.82482
-23.6102	-0.66433	-23.6644	-2.03338	-23.6496	-3.37467	-23.7309	-4.50355	-23.7133	-5.82646
-23.5439	-0.66621	-23.6006	-2.03603	-23.5822	-3.37587	-23.6656	-4.50634	-23.6476	-5.82823
-23.4789	-0.66794	-23.5351	-2.03987	-23.5172	-3.37721	-23.5997	-4.5084	-23.5823	-5.83024
-23.4133	-0.67037	-23.47	-2.04333	-23.4514	-3.37856	-23.5328	-4.51011	-23.5156	-5.83202
-23.3474	-0.67232	-23.403	-2.04545	-23.3863	-3.38069	-23.4682	-4.5119	-23.4498	-5.83355
-23.2814	-0.67479	-23.3373	-2.04686	-23.3202	-3.38396	-23.402	-4.51476	-23.384	-5.83542
-23.2147	-0.67732	-23.2715	-2.04772	-23.2546	-3.38744	-23.3363	-4.51916	-23.3177	-5.83744
-23.1488	-0.67874	-23.2046	-2.04826	-23.1892	-3.3902	-23.2713	-4.52301	-23.2518	-5.83873
-23.0833	-0.68115	-23.1386	-2.04906	-23.1222	-3.39209	-23.2064	-4.52582	-23.1863	-5.84058
-23.0174	-0.68556	-23.0735	-2.05051	-23.0566	-3.39338	-23.1404	-4.52822	-23.1202	-5.84191
-22.9528	-0.68903	-23.0075	-2.05237	-22.9912	-3.39405	-23.0741	-4.53046	-23.0561	-5.84319
-22.8881	-0.69208	-22.9418	-2.05408	-22.9255	-3.39536	-23.0085	-4.53267	-22.9883	-5.84485
-22.8216	-0.69425	-22.8762	-2.05589	-22.8589	-3.3974	-22.9429	-4.53523	-22.9234	-5.84652
-22.7547	-0.69495	-22.8098	-2.05692	-22.7932	-3.39943	-22.8772	-4.53668	-22.8573	-5.84889
-22.6891	-0.69586	-22.7436	-2.05822	-22.728	-3.40197	-22.8109	-4.53755	-22.7917	-5.85106
-22.6225	-0.69693	-22.6774	-2.05968	-22.6617	-3.405	-22.7447	-4.53856	-22.7247	-5.85221
-22.5577	-0.69824	-22.612	-2.06135	-22.5958	-3.40696	-22.6789	-4.53963	-22.6588	-5.85325
-22.4917	-0.70065	-22.546	-2.0637	-22.5309	-3.4087	-22.6124	-4.54211	-22.5918	-5.85398
-22.4273	-0.70357	-22.4795	-2.06542	-22.4635	-3.41012	-22.5466	-4.54517	-22.527	-5.85528
-22.3599	-0.7054	-22.4145	-2.06665	-22.3973	-3.41132	-22.4819	-4.54889	-22.461	-5.85735
-22.294	-0.70664	-22.3472	-2.06822	-22.3313	-3.41311	-22.4152	-4.55118	-22.3952	-5.85921
-22.2282	-0.70779	-22.2816	-2.06954	-22.2656	-3.4152	-22.3493	-4.55225	-22.3297	-5.86075
-22.1628	-0.70927	-22.2159	-2.07129	-22.2006	-3.41796	-22.2842	-4.55299	-22.2644	-5.86236
-22.0974	-0.711	-22.1498	-2.07309	-22.1344	-3.42155	-22.2184	-4.55473	-22.1988	-5.86392
-22.0312	-0.71278	-22.0848	-2.07476	-22.0704	-3.42486	-22.151	-4.5572	-22.1337	-5.86603
-21.9662	-0.71479	-22.0189	-2.07646	-22.0042	-3.42744	-22.0869	-4.56098	-22.0678	-5.868
-21.8997	-0.71738	-21.953	-2.07772	-21.9374	-3.42896	-22.02	-4.56603	-22.0011	-5.86967
-21.8356	-0.71971	-21.8863	-2.07853	-21.8706	-3.42961	-21.9545	-4.57035	-21.9334	-5.87071
-21.7696	-0.7216	-21.8197	-2.07934	-21.8047	-3.4305	-21.8896	-4.57346	-21.8682	-5.87195
-21.7013	-0.72267	-21.7536	-2.08048	-21.7385	-3.431	-21.824	-4.57561	-21.8021	-5.87358
-21.6356	-0.72392	-21.6877	-2.0825	-21.6723	-3.43167	-21.7576	-4.5766	-21.7366	-5.87465
-21.5689	-0.72584	-21.6225	-2.08529	-21.6068	-3.43321	-21.6915	-4.57804	-21.6708	-5.87528
-21.505	-0.72874	-21.5577	-2.08777	-21.5401	-3.43556	-21.6265	-4.57989	-21.6046	-5.87612
-21.44	-0.73196	-21.4908	-2.08963	-21.4747	-3.43781	-21.5605	-4.5816	-21.5384	-5.87748
-21.3739	-0.73407	-21.4237	-2.09166	-21.4105	-3.44035	-21.4944	-4.58372	-21.4727	-5.87939
-21.3076	-0.73547	-21.3579	-2.09343	-21.3445	-3.44242	-21.4284	-4.58608	-21.407	-5.88212
-21.2403	-0.73646	-21.291	-2.0956	-21.278	-3.44363	-21.3621	-4.58858	-21.3401	-5.88422
-21.1751	-0.73764	-21.2267	-2.09712	-21.21	-3.44487	-21.2974	-4.59107	-21.2755	-5.88578
-21.109	-0.7393	-21.1596	-2.09839	-21.1444	-3.44621	-21.2312	-4.59305	-21.2085	-5.8874
-21.0436	-0.74085	-21.0938	-2.09952	-21.0783	-3.44772	-21.165	-4.59439	-21.1423	-5.88883
-20.9767	-0.74242	-21.0288	-2.10108	-21.013	-3.4497	-21.0988	-4.59619	-21.0767	-5.89002
-20.9109	-0.74408	-20.9622	-2.10324	-20.9482	-3.45255	-21.0329	-4.59994	-21.01	-5.89163
-20.845	-0.74573	-20.8955	-2.10516	-20.8814	-3.4553	-20.9672	-4.60321	-20.9444	-5.89295
-20.7785	-0.74792	-20.8301	-2.1067	-20.8163	-3.45736	-20.9021	-4.60545	-20.8789	-5.89433
-20.7133	-0.75042	-20.7641	-2.10837	-20.7503	-3.45852	-20.8354	-4.60705	-20.8138	-5.89576
-20.6468	-0.75221	-20.6979	-2.10961	-20.6836	-3.45903	-20.77	-4.6086	-20.7468	-5.89776
-20.5804	-0.7543	-20.632	-2.111	-20.6173	-3.45961	-20.7046	-4.60998	-20.6812	-5.9001
-20.5147	-0.75629	-20.5645	-2.11276	-20.5498	-3.4604	-20.6377	-4.61196	-20.6159	-5.90293
-20.449	-0.758	-20.4986	-2.11451	-20.4848	-3.46237	-20.5718	-4.61338	-20.5495	-5.90466
-20.3832	-0.75944	-20.4338	-2.11663	-20.418	-3.4664	-20.5057	-4.61461	-20.4832	-5.90572
-20.3184	-0.76085	-20.368	-2.11929	-20.3534	-3.46987	-20.44	-4.61664	-20.4182	-5.90659
-20.2516	-0.76241	-20.3019	-2.12131	-20.2882	-3.47219	-20.3746	-4.61955	-20.3494	-5.9073
-20.1855	-0.76412	-20.2363	-2.12276	-20.2211	-3.47347	-20.3091	-4.62268	-20.2844	-5.90836
-20.1206	-0.76574	-20.1692	-2.12352	-20.1556	-3.47433	-20.243	-4.62542	-20.2177	-5.90999
-20.053	-0.76718	-20.1026	-2.12438	-20.0908	-3.47558	-20.1765	-4.62762	-20.1524	-5.91178
-19.9887	-0.76875	-20.0372	-2.12564	-20.0229	-3.47758	-20.11	-4.6295	-20.0868	-5.91379
-19.9213	-0.77057	-19.9706	-2.12743	-19.9574	-3.47919	-20.0435	-4.63161	-20.0196	-5.9156
-19.855	-0.77318	-19.9051	-2.12928	-19.8917	-3.48087	-19.9783	-4.63438	-19.9544	-5.91701
-19.7896	-0.77531	-19.8389	-2.13106	-19.825	-3.4826	-19.9128	-4.63745	-19.8883	-5.91833
-19.7248	-0.77704	-19.772	-2.13233	-19.7599	-3.48434	-19.847	-4.6406	-19.8222	-5.9195
-19.6586	-0.77869	-19.7063	-2.13296	-19.6937	-3.48646	-19.7808	-4.64357	-19.7559	-5.92061
-19.5922	-0.78008	-19.6407	-2.13351	-19.6275	-3.48861	-19.7152	-4.64606	-19.6891	-5.92174
-19.5247	-0.78142	-19.574	-2.13476	-19.5622	-3.48995	-19.6492	-4.64825	-19.6234	-5.92262
-19.4588	-0.78291	-19.5075	-2.13633	-19.495	-3.49121	-19.583	-4.64968	-19.558	-5.92382
-19.393	-0.78466	-19.4434	-2.13906	-19.4292	-3.49222	-19.5163	-4.65108	-19.4925	-5.92589
-19.3286	-0.78643	-19.3757	-2.14218	-19.3627	-3.49312	-19.4509	-4.65275	-19.4255	-5.92806
-19.2633	-0.78828	-19.3102	-2.14404	-19.2971	-3.49394	-19.3842	-4.65425	-19.3597	-5.93028
-19.1973	-0.78976	-19.2442	-2.14527	-19.2303	-3.4953	-19.3194	-4.65556	-19.2931	-5.93238
-19.1305	-0.79108	-19.1778	-2.14613	-19.1645	-3.49708	-19.2531	-4.65681	-19.2275	-5.93398
-19.063	-0.79207	-19.1125	-2.14661	-19.0989	-3.49981	-19.1873	-4.65858	-19.1621	-5.93509
-18.9979	-0.79294	-19.0461	-2.14726	-19.0317	-3.50234	-19.1217	-4.66196	-19.097	-5.93598
-18.9321	-0.79402	-18.9793	-2.14779	-18.9654	-3.50364	-19.0555	-4.66601	-19.0297	-5.93673
-18.8659	-0.79497	-18.9128	-2.14859	-18.9006	-3.50475	-18.9894	-4.66887	-18.9642	-5.93735
-18.7999	-0.79589	-18.8465	-2.14966	-18.8349	-3.5062	-18.9233	-4.67003	-18.896	-5.93844
-18.732	-0.79744	-18.7817	-2.15129	-18.7698	-3.50895	-18.8576	-4.67092	-18.8305	-5.94011
-18.6674	-0.79979	-18.7159	-2.15305	-18.7024	-3.51244	-18.7907	-4.67185	-18.7657	-5.94168
-18.6013	-0.80257	-18.6502	-2.1548	-18.6362	-3.51394	-18.7256	-4.67333	-18.6998	-5.94307
-18.5365	-0.80509	-18.5824	-2.15595	-18.5698	-3.51466	-18.6602	-4.67554	-18.6343	-5.9448
-18.4692	-0.80592	-18.5158	-2.15637	-18.5036	-3.51521	-18.5937	-4.678	-18.5671	-5.94659
-18.403	-0.80653	-18.4489	-2.15674	-18.4383	-3.51584	-18.5278	-4.68027	-18.5003	-5.9481
-18.3366	-0.80708	-18.3824	-2.15755	-18.3721	-3.51741	-18.4613	-4.68214	-18.4339	-5.94903
-18.2717	-0.80825	-18.3186	-2.15911	-18.3068	-3.51937	-18.3955	-4.68311	-18.3685	-5.94976
-18.2044	-0.81024	-18.2527	-2.16169	-18.2395	-3.52088	-18.3298	-4.68395	-18.3015	-5.95052
-18.1398	-0.81234	-18.1862	-2.16403	-18.1744	-3.52237	-18.263	-4.68522	-18.2358	-5.95185
-18.0736	-0.8142	-18.1201	-2.16563	-18.1075	-3.52372	-18.1976	-4.68779	-18.17	-5.95377
-18.0071	-0.8156	-18.0538	-2.16662	-18.0411	-3.52495	-18.131	-4.69087	-18.1036	-5.95545
-17.9419	-0.81669	-17.9877	-2.16752	-17.976	-3.52682	-18.0655	-4.69342	-18.0379	-5.95664
-17.8747	-0.81818	-17.9216	-2.16826	-17.909	-3.52862	-17.999	-4.69524	-17.9715	-5.95733
-17.8079	-0.82033	-17.8557	-2.16887	-17.8431	-3.53004	-17.9326	-4.69608	-17.906	-5.95805
-17.7427	-0.82264	-17.7897	-2.16929	-17.7772	-3.53111	-17.8662	-4.69713	-17.8391	-5.95922
-17.6757	-0.82478	-17.7228	-2.16965	-17.7116	-3.53183	-17.7996	-4.69888	-17.7723	-5.96118
-17.6098	-0.82635	-17.6561	-2.17005	-17.6444	-3.53281	-17.7344	-4.70079	-17.7057	-5.96292
-17.5443	-0.8278	-17.5889	-2.17116	-17.5785	-3.53436	-17.668	-4.70247	-17.6404	-5.96416
-17.4786	-0.8291	-17.5235	-2.17325	-17.5131	-3.53579	-17.6021	-4.70425	-17.5746	-5.96488
-17.4132	-0.83024	-17.4572	-2.17604	-17.4463	-3.53746	-17.5357	-4.70626	-17.5095	-5.96596
-17.3467	-0.83152	-17.3927	-2.17861	-17.3787	-3.53896	-17.4703	-4.70905	-17.4437	-5.96726
-17.2809	-0.83282	-17.3271	-2.17992	-17.3135	-3.54	-17.4049	-4.71266	-17.3768	-5.96844
-17.2154	-0.83391	-17.259	-2.1806	-17.2481	-3.54117	-17.3389	-4.715	-17.3098	-5.96998
-17.148	-0.83468	-17.193	-2.18125	-17.1819	-3.54215	-17.2736	-4.71635	-17.2439	-5.972
-17.0811	-0.8354	-17.127	-2.18241	-17.1167	-3.5427	-17.2076	-4.7174	-17.1791	-5.97353
-17.0157	-0.83624	-17.0611	-2.18385	-17.0499	-3.5436	-17.1409	-4.71823	-17.1128	-5.97473
-16.9505	-0.83738	-16.9956	-2.18528	-16.9824	-3.54485	-17.0747	-4.71972	-17.0465	-5.97542
-16.8841	-0.83891	-16.9293	-2.18632	-16.9178	-3.54595	-17.0084	-4.72151	-16.9795	-5.9761
-16.8183	-0.84041	-16.8629	-2.18708	-16.8512	-3.54702	-16.9433	-4.72358	-16.9133	-5.97703
-16.7518	-0.8419	-16.7965	-2.18778	-16.7851	-3.54817	-16.8769	-4.72615	-16.8461	-5.97792
-16.6857	-0.84337	-16.7305	-2.18876	-16.7189	-3.5499	-16.8107	-4.72857	-16.7803	-5.97896
-16.62	-0.84507	-16.6633	-2.18979	-16.6521	-3.55137	-16.7444	-4.73056	-16.7145	-5.97985
-16.5533	-0.84635	-16.5975	-2.19089	-16.5865	-3.55239	-16.6782	-4.73237	-16.6478	-5.98042
-16.4863	-0.84755	-16.5315	-2.19207	-16.5198	-3.55365	-16.6118	-4.73378	-16.5825	-5.98119
-16.4208	-0.84868	-16.4652	-2.19268	-16.4542	-3.55511	-16.5463	-4.73503	-16.5164	-5.98229
-16.3541	-0.84974	-16.3994	-2.19327	-16.3879	-3.55633	-16.4798	-4.73587	-16.4495	-5.98426
-16.2884	-0.85107	-16.3321	-2.19424	-16.3211	-3.55723	-16.4146	-4.73684	-16.3844	-5.98626
-16.2232	-0.85249	-16.2665	-2.19512	-16.2546	-3.55815	-16.3478	-4.73782	-16.3175	-5.98717
-16.1567	-0.85359	-16.2017	-2.19631	-16.1889	-3.55957	-16.2819	-4.73854	-16.2521	-5.98757
-16.0902	-0.8548	-16.135	-2.19748	-16.1233	-3.56231	-16.2158	-4.73949	-16.1865	-5.9881
-16.0235	-0.85594	-16.0696	-2.19849	-16.0573	-3.56509	-16.1493	-4.74089	-16.1192	-5.98856
-15.9582	-0.85723	-16.002	-2.19964	-15.9909	-3.56615	-16.0827	-4.74297	-16.0528	-5.989
-15.8919	-0.85886	-15.9358	-2.20044	-15.9236	-3.56674	-16.017	-4.74576	-15.9865	-5.98956
-15.8255	-0.8598	-15.8688	-2.2009	-15.8575	-3.56719	-15.9518	-4.74831	-15.9192	-5.99002
-15.7597	-0.86044	-15.8027	-2.20132	-15.7923	-3.56822	-15.886	-4.75021	-15.8539	-5.9911
-15.6935	-0.8611	-15.7361	-2.20191	-15.7253	-3.56998	-15.8188	-4.75174	-15.7896	-5.99326
-15.6278	-0.86196	-15.6695	-2.20316	-15.6595	-3.5717	-15.7525	-4.75258	-15.7228	-5.99524
-15.561	-0.86327	-15.6046	-2.20533	-15.5929	-3.57298	-15.6864	-4.75337	-15.6569	-5.9969
-15.4949	-0.86541	-15.5376	-2.20719	-15.5282	-3.57389	-15.62	-4.75439	-15.5893	-5.99816
-15.4278	-0.86769	-15.4724	-2.20847	-15.4615	-3.57435	-15.5553	-4.75554	-15.523	-5.9989
-15.3618	-0.86926	-15.4067	-2.2093	-15.3947	-3.57518	-15.4882	-4.75715	-15.4567	-5.99958
-15.2957	-0.87019	-15.3402	-2.2101	-15.3285	-3.57591	-15.4226	-4.75984	-15.3921	-6.00032
-15.2302	-0.87126	-15.2728	-2.21115	-15.2625	-3.57654	-15.3561	-4.7615	-15.3249	-6.00126
-15.163	-0.87241	-15.2068	-2.21221	-15.1957	-3.57742	-15.289	-4.76262	-15.2594	-6.00251
-15.0982	-0.87449	-15.1408	-2.21279	-15.1304	-3.57856	-15.2233	-4.76417	-15.192	-6.00393
-15.0316	-0.87653	-15.0752	-2.21327	-15.0628	-3.5797	-15.157	-4.76573	-15.1264	-6.00541
-14.9657	-0.87793	-15.0075	-2.21368	-14.9974	-3.58158	-15.0912	-4.76773	-15.0601	-6.00637
-14.8996	-0.87883	-14.9408	-2.21414	-14.9314	-3.58334	-15.026	-4.76982	-14.9923	-6.00684
-14.8328	-0.8795	-14.8749	-2.21508	-14.8659	-3.58491	-14.9596	-4.77189	-14.9276	-6.00725
-14.7677	-0.88031	-14.8077	-2.21632	-14.8006	-3.58602	-14.8931	-4.77295	-14.8606	-6.008
-14.7017	-0.88158	-14.7421	-2.21768	-14.7332	-3.5869	-14.827	-4.77438	-14.7955	-6.00953
-14.635	-0.88275	-14.6762	-2.21951	-14.6656	-3.58724	-14.7598	-4.77621	-14.7304	-6.01141
-14.5684	-0.88407	-14.6106	-2.22171	-14.6002	-3.58759	-14.6949	-4.77754	-14.6633	-6.01257
-14.5028	-0.88545	-14.5444	-2.22357	-14.5336	-3.58816	-14.6278	-4.77855	-14.5963	-6.01342
-14.4362	-0.88687	-14.4786	-2.22487	-14.467	-3.58914	-14.5621	-4.77958	-14.5304	-6.01446
-14.3696	-0.88834	-14.4116	-2.22547	-14.4015	-3.59109	-14.4967	-4.78078	-14.4637	-6.01559
-14.3036	-0.88952	-14.3459	-2.22589	-14.3354	-3.59368	-14.429	-4.78194	-14.3988	-6.01651
-14.2377	-0.89031	-14.2797	-2.22633	-14.2685	-3.59637	-14.3634	-4.78307	-14.3312	-6.01742
-14.1705	-0.89123	-14.2125	-2.22673	-14.2033	-3.59864	-14.2973	-4.78416	-14.2642	-6.01808
-14.1045	-0.89249	-14.146	-2.22714	-14.1364	-3.60007	-14.2311	-4.78508	-14.1992	-6.01899
-14.038	-0.8939	-14.0803	-2.22757	-14.0703	-3.60085	-14.1652	-4.7866	-14.1332	-6.02051
-13.9715	-0.89528	-14.0146	-2.22806	-14.0046	-3.60168	-14.0994	-4.7886	-14.0662	-6.02218
-13.907	-0.89654	-13.9494	-2.2289	-13.9384	-3.60215	-14.0326	-4.79008	-14.0003	-6.02313
-13.8409	-0.89791	-13.8811	-2.22993	-13.8711	-3.60294	-13.9661	-4.79142	-13.9338	-6.02359
-13.774	-0.89937	-13.8141	-2.23098	-13.8063	-3.60434	-13.9	-4.79239	-13.868	-6.02406
-13.7078	-0.90085	-13.7482	-2.23246	-13.7394	-3.60648	-13.8349	-4.79308	-13.8011	-6.02464
-13.6407	-0.90278	-13.6829	-2.23477	-13.6733	-3.60799	-13.7686	-4.79422	-13.736	-6.02564
-13.5751	-0.90452	-13.6161	-2.23728	-13.6072	-3.60876	-13.7021	-4.79555	-13.6687	-6.02744
-13.5092	-0.90593	-13.5496	-2.23902	-13.5406	-3.60934	-13.636	-4.79703	-13.602	-6.02939
-13.4423	-0.90755	-13.4844	-2.2405	-13.4745	-3.61008	-13.5703	-4.79933	-13.5369	-6.03104
-13.376	-0.9093	-13.4168	-2.24168	-13.4083	-3.61054	-13.5047	-4.80193	-13.4706	-6.03299
-13.3106	-0.91051	-13.3509	-2.24227	-13.3413	-3.61243	-13.4382	-4.80521	-13.4046	-6.03489
-13.2433	-0.91198	-13.2844	-2.24281	-13.2753	-3.61543	-13.3714	-4.80801	-13.3384	-6.03588
-13.1774	-0.91329	-13.2173	-2.2433	-13.2099	-3.61867	-13.3058	-4.80934	-13.2714	-6.03642
-13.1117	-0.91428	-13.1517	-2.24419	-13.143	-3.62068	-13.2385	-4.80997	-13.2045	-6.03691
-13.0455	-0.91625	-13.0855	-2.24509	-13.0777	-3.62144	-13.1725	-4.81037	-13.1385	-6.03758
-12.9792	-0.91909	-13.0191	-2.24622	-13.0098	-3.62178	-13.1066	-4.81106	-13.073	-6.03855
-12.9127	-0.92224	-12.9527	-2.24696	-12.9428	-3.62211	-13.0404	-4.81231	-13.007	-6.03991
-12.8483	-0.92491	-12.8862	-2.24752	-12.8787	-3.62274	-12.975	-4.81402	-12.9405	-6.04113
-12.7817	-0.92652	-12.8205	-2.24804	-12.8125	-3.6239	-12.9086	-4.81565	-12.8747	-6.04198
-12.714	-0.92789	-12.7537	-2.24873	-12.7465	-3.62515	-12.8406	-4.81719	-12.807	-6.04291
-12.649	-0.92873	-12.6883	-2.24938	-12.6795	-3.62604	-12.775	-4.81812	-12.7409	-6.04362
-12.5803	-0.92926	-12.6203	-2.24991	-12.6119	-3.6265	-12.71	-4.81882	-12.6748	-6.04427
-12.5147	-0.92972	-12.5556	-2.25041	-12.5456	-3.62686	-12.6423	-4.82035	-12.6087	-6.04505
-12.448	-0.93035	-12.4875	-2.25092	-12.4789	-3.62748	-12.5765	-4.82202	-12.5438	-6.04599
-12.3828	-0.93161	-12.4219	-2.25186	-12.4123	-3.62832	-12.5112	-4.82369	-12.4772	-6.04724
-12.3172	-0.93375	-12.3562	-2.2538	-12.3474	-3.62985	-12.445	-4.82539	-12.4111	-6.04912
-12.2507	-0.93558	-12.2897	-2.25587	-12.2815	-3.63192	-12.3786	-4.8261	-12.3445	-6.05054
-12.1842	-0.93704	-12.2255	-2.25782	-12.2152	-3.63334	-12.3121	-4.82666	-12.2784	-6.05116
-12.1179	-0.93824	-12.1573	-2.25894	-12.149	-3.63398	-12.2457	-4.8275	-12.2119	-6.05161
-12.0519	-0.93944	-12.0904	-2.25946	-12.0827	-3.63461	-12.1787	-4.82884	-12.145	-6.05207
-11.9854	-0.94076	-12.0236	-2.2599	-12.0158	-3.63513	-12.1127	-4.83036	-12.0793	-6.05265
-11.9207	-0.94283	-11.9574	-2.26034	-11.9502	-3.63587	-12.0473	-4.83215	-12.0127	-6.05353
-11.8531	-0.94451	-11.8912	-2.26082	-11.8829	-3.63688	-11.9805	-4.83412	-11.946	-6.05467
-11.7878	-0.94605	-11.8255	-2.2615	-11.8174	-3.63786	-11.9138	-4.83563	-11.8798	-6.05557
-11.722	-0.94734	-11.7593	-2.26208	-11.7501	-3.63886	-11.8481	-4.83711	-11.8133	-6.05621
-11.6545	-0.94839	-11.6916	-2.26298	-11.6843	-3.64064	-11.7821	-4.83836	-11.7473	-6.05679
-11.5882	-0.94924	-11.6256	-2.26409	-11.618	-3.64182	-11.7149	-4.83952	-11.6805	-6.05769
-11.5219	-0.95036	-11.5593	-2.2651	-11.5526	-3.64271	-11.6482	-4.84043	-11.6151	-6.05941
-11.456	-0.95136	-11.4933	-2.26645	-11.4846	-3.64339	-11.5834	-4.84212	-11.548	-6.06126
-11.3896	-0.95246	-11.4266	-2.26752	-11.4198	-3.64387	-11.5172	-4.84394	-11.4827	-6.06253
-11.3229	-0.95379	-11.3603	-2.26824	-11.3535	-3.64452	-11.4519	-4.84576	-11.4153	-6.06365
-11.2567	-0.9551	-11.2942	-2.26902	-11.2866	-3.64543	-11.3859	-4.84704	-11.3488	-6.06487
-11.19	-0.95605	-11.2281	-2.26954	-11.2205	-3.64644	-11.3189	-4.84795	-11.2821	-6.06608
-11.1242	-0.9569	-11.1616	-2.27012	-11.1536	-3.64769	-11.2517	-4.84876	-11.2165	-6.06715
-11.0573	-0.95771	-11.0964	-2.27103	-11.0879	-3.64914	-11.1867	-4.84999	-11.1502	-6.06814
-10.993	-0.95922	-11.0287	-2.27192	-11.0208	-3.65042	-11.1202	-4.85113	-11.0847	-6.06892
-10.9259	-0.96083	-10.9621	-2.27271	-10.9549	-3.65193	-11.0539	-4.85224	-11.0182	-6.06954
-10.8597	-0.96222	-10.8952	-2.27387	-10.8876	-3.6535	-10.987	-4.85278	-10.9519	-6.07078
-10.7931	-0.96313	-10.8287	-2.27527	-10.8227	-3.65446	-10.9207	-4.85336	-10.8849	-6.07188
-10.7263	-0.96409	-10.7624	-2.27644	-10.7568	-3.65525	-10.8545	-4.85474	-10.8195	-6.07257
-10.6604	-0.96512	-10.6983	-2.27725	-10.6893	-3.6559	-10.7872	-4.85737	-10.7535	-6.07353
-10.5947	-0.96643	-10.6318	-2.27793	-10.6232	-3.65635	-10.7227	-4.86078	-10.6854	-6.07423
-10.527	-0.96762	-10.5646	-2.27875	-10.5556	-3.65726	-10.6562	-4.86347	-10.6187	-6.07489
-10.4604	-0.9688	-10.4971	-2.27997	-10.4886	-3.65819	-10.5906	-4.86504	-10.5535	-6.0762
-10.3951	-0.97059	-10.4314	-2.28109	-10.4236	-3.65893	-10.5228	-4.86625	-10.4881	-6.0774
-10.329	-0.97229	-10.365	-2.28209	-10.3572	-3.66006	-10.4575	-4.86679	-10.422	-6.07886
-10.2638	-0.97348	-10.2996	-2.28313	-10.2912	-3.66136	-10.3908	-4.86734	-10.3551	-6.08065
-10.1967	-0.97412	-10.2333	-2.28476	-10.2263	-3.66288	-10.3243	-4.86778	-10.289	-6.08208
-10.1298	-0.9745	-10.1663	-2.28589	-10.1588	-3.66444	-10.2581	-4.86827	-10.2219	-6.08286
-10.0634	-0.97519	-10.1006	-2.28647	-10.0919	-3.66538	-10.1923	-4.86989	-10.1562	-6.0835
-9.99711	-0.97665	-10.0341	-2.28717	-10.0269	-3.66613	-10.1256	-4.87198	-10.0895	-6.0843
-9.93116	-0.97839	-9.96727	-2.28759	-9.95933	-3.66711	-10.0603	-4.87341	-10.0238	-6.0857
-9.86412	-0.98035	-9.89981	-2.28806	-9.89406	-3.66829	-9.99224	-4.87448	-9.95667	-6.08753
-9.79961	-0.98218	-9.83373	-2.28904	-9.82683	-3.66946	-9.92606	-4.87507	-9.88972	-6.08891
-9.73274	-0.98364	-9.76755	-2.29059	-9.76122	-3.67037	-9.86054	-4.87649	-9.8254	-6.08982
-9.66661	-0.98467	-9.70152	-2.29253	-9.69452	-3.67205	-9.79488	-4.87913	-9.75863	-6.09051
-9.60012	-0.98534	-9.63458	-2.29407	-9.62834	-3.67355	-9.72996	-4.8818	-9.69229	-6.0912
-9.53309	-0.98583	-9.56944	-2.29534	-9.5636	-3.67483	-9.66281	-4.88356	-9.6245	-6.09202
-9.46555	-0.98687	-9.50294	-2.29613	-9.49654	-3.67587	-9.59662	-4.88511	-9.55991	-6.09275
-9.39994	-0.98827	-9.43579	-2.29668	-9.42957	-3.67638	-9.53004	-4.88676	-9.49274	-6.09333
-9.33363	-0.98963	-9.36918	-2.29716	-9.36341	-3.67717	-9.46302	-4.88819	-9.42623	-6.0941
-9.26842	-0.9904	-9.30317	-2.29773	-9.29587	-3.67843	-9.39697	-4.88905	-9.35949	-6.09534
-9.20119	-0.99089	-9.23754	-2.29832	-9.23009	-3.67918	-9.32966	-4.89021	-9.29363	-6.0972
-9.13554	-0.99213	-9.17063	-2.29915	-9.16519	-3.67965	-9.26423	-4.89089	-9.22732	-6.0985
-9.06961	-0.99382	-9.10337	-2.3005	-9.09894	-3.6801	-9.19768	-4.89191	-9.15968	-6.09943
-9.00301	-0.99535	-9.03724	-2.30145	-9.03145	-3.68054	-9.1306	-4.89355	-9.09325	-6.09996
-8.93672	-0.99631	-8.97141	-2.3024	-8.96475	-3.68111	-9.06564	-4.89535	-9.02756	-6.10057
-8.87023	-0.99696	-8.90579	-2.30353	-8.89772	-3.68205	-8.99952	-4.89725	-8.96077	-6.10182
-8.80329	-0.9977	-8.83921	-2.3044	-8.83183	-3.68265	-8.93341	-4.89876	-8.89529	-6.10342
-8.73508	-0.99812	-8.77284	-2.30539	-8.7655	-3.6831	-8.86773	-4.89969	-8.82843	-6.10445
-8.66945	-0.99865	-8.70618	-2.30622	-8.69923	-3.68371	-8.80037	-4.90007	-8.76251	-6.10519
-8.60403	-0.99956	-8.63911	-2.30695	-8.63257	-3.68505	-8.73431	-4.90055	-8.69597	-6.10574
-8.53793	-1.00152	-8.57291	-2.3077	-8.56708	-3.68703	-8.66724	-4.90108	-8.62964	-6.10628
-8.47198	-1.00338	-8.5067	-2.30866	-8.50085	-3.68865	-8.60088	-4.90177	-8.56285	-6.10703
-8.40576	-1.00512	-8.43993	-2.30926	-8.43367	-3.68939	-8.53546	-4.90302	-8.49649	-6.10806
-8.34032	-1.00678	-8.37353	-2.30978	-8.36715	-3.69017	-8.46944	-4.90418	-8.4304	-6.10909
-8.27309	-1.00791	-8.30759	-2.31043	-8.29927	-3.69063	-8.40415	-4.9054	-8.36439	-6.11034
-8.20732	-1.00843	-8.24195	-2.31111	-8.23378	-3.69126	-8.3355	-4.9063	-8.29773	-6.11273
-8.13962	-1.00923	-8.17574	-2.31214	-8.16848	-3.69296	-8.2711	-4.90708	-8.23216	-6.11515
-8.07371	-1.01039	-8.10927	-2.31359	-8.1023	-3.69499	-8.20422	-4.90782	-8.16613	-6.11717
-8.00769	-1.01174	-8.04323	-2.31475	-8.03682	-3.6964	-8.13901	-4.90853	-8.09943	-6.11809
-7.94243	-1.01269	-7.97711	-2.31544	-7.96974	-3.69779	-8.07257	-4.90924	-8.03341	-6.11905
-7.87519	-1.01362	-7.90927	-2.3163	-7.90198	-3.69886	-8.0056	-4.91043	-7.96636	-6.1197
-7.80811	-1.01439	-7.84235	-2.31687	-7.83649	-3.6997	-7.93901	-4.91241	-7.89932	-6.1202
-7.74267	-1.01546	-7.77695	-2.31744	-7.77034	-3.70034	-7.87356	-4.91534	-7.8339	-6.12095
-7.6764	-1.01688	-7.71041	-2.31892	-7.70334	-3.7009	-7.8061	-4.91785	-7.76813	-6.12148
-7.61087	-1.01788	-7.64371	-2.32139	-7.63674	-3.70149	-7.74017	-4.91909	-7.70116	-6.12199
-7.54238	-1.01836	-7.57689	-2.32281	-7.57073	-3.70216	-7.67273	-4.91982	-7.63423	-6.12261
-7.47576	-1.01879	-7.51172	-2.32379	-7.50407	-3.70297	-7.60765	-4.92023	-7.56821	-6.12346
-7.4105	-1.01942	-7.44536	-2.3244	-7.43712	-3.70429	-7.54134	-4.92102	-7.50174	-6.1243
-7.34412	-1.02033	-7.37958	-2.3249	-7.37155	-3.70565	-7.47432	-4.92166	-7.43483	-6.12488
-7.27762	-1.02136	-7.31263	-2.3254	-7.30566	-3.70671	-7.40927	-4.92252	-7.36878	-6.12535
-7.21031	-1.02218	-7.24623	-2.32591	-7.23874	-3.70739	-7.34152	-4.92331	-7.30168	-6.12615
-7.1438	-1.02299	-7.17916	-2.32642	-7.17364	-3.70796	-7.27562	-4.92405	-7.23575	-6.12756
-7.07821	-1.02366	-7.113	-2.32693	-7.10702	-3.7086	-7.20923	-4.92556	-7.16984	-6.12838
-7.01131	-1.02416	-7.04662	-2.32762	-7.04107	-3.7092	-7.14239	-4.92713	-7.10416	-6.12889
-6.94582	-1.0249	-6.98013	-2.32851	-6.97351	-3.70971	-7.07767	-4.92889	-7.03539	-6.1294
-6.87937	-1.02563	-6.91415	-2.32946	-6.90703	-3.71029	-7.00963	-4.9301	-6.97013	-6.13009
-6.81254	-1.02611	-6.84795	-2.33048	-6.84034	-3.71081	-6.94458	-4.93069	-6.90351	-6.13196
-6.74647	-1.02657	-6.78054	-2.33151	-6.77462	-3.71145	-6.87829	-4.93142	-6.83686	-6.13448
-6.67927	-1.02701	-6.71411	-2.33242	-6.70719	-3.71201	-6.81058	-4.9323	-6.771	-6.13612
-6.61265	-1.02748	-6.64748	-2.33361	-6.64121	-3.71278	-6.74449	-4.93325	-6.70512	-6.13725
-6.54582	-1.02798	-6.58117	-2.33425	-6.57462	-3.71366	-6.67873	-4.93429	-6.63809	-6.13777
-6.47957	-1.02856	-6.51577	-2.33478	-6.50804	-3.71449	-6.61248	-4.93529	-6.57112	-6.1383
-6.4136	-1.02995	-6.44821	-2.3354	-6.44173	-3.71529	-6.54601	-4.93668	-6.50405	-6.13888
-6.34752	-1.03162	-6.38124	-2.33653	-6.37485	-3.71646	-6.47944	-4.93825	-6.43753	-6.14019
-6.28157	-1.03339	-6.31521	-2.33802	-6.30871	-3.71759	-6.41307	-4.93959	-6.37227	-6.14183
-6.21378	-1.03566	-6.24932	-2.33924	-6.24274	-3.71908	-6.34722	-4.94099	-6.30691	-6.14345
-6.14759	-1.03812	-6.18337	-2.34021	-6.1764	-3.71987	-6.28086	-4.9423	-6.24067	-6.14494
-6.08268	-1.04037	-6.11725	-2.34102	-6.11034	-3.7204	-6.21485	-4.94307	-6.17349	-6.14634
-6.01628	-1.04157	-6.04964	-2.34166	-6.04389	-3.72097	-6.14815	-4.94363	-6.10654	-6.14762
-5.95059	-1.04264	-5.98312	-2.34252	-5.97744	-3.7217	-6.08169	-4.9443	-6.03988	-6.14823
-5.88236	-1.04353	-5.91672	-2.34328	-5.91118	-3.72231	-6.01533	-4.94494	-5.97408	-6.14878
-5.81619	-1.04402	-5.85119	-2.34385	-5.84491	-3.72297	-5.94983	-4.94603	-5.90808	-6.14938
-5.74973	-1.04467	-5.78401	-2.34496	-5.77826	-3.7235	-5.88278	-4.94691	-5.84115	-6.14987
-5.68281	-1.04533	-5.71754	-2.34663	-5.71327	-3.72407	-5.8174	-4.94748	-5.77503	-6.15072
-5.61761	-1.04618	-5.65108	-2.34888	-5.64461	-3.72487	-5.75032	-4.9482	-5.7073	-6.15197
-5.54986	-1.0476	-5.58627	-2.3513	-5.5788	-3.7257	-5.68413	-4.94935	-5.64319	-6.15285
-5.48351	-1.04932	-5.51858	-2.35263	-5.51238	-3.72654	-5.61642	-4.95104	-5.57552	-6.15372
-5.41779	-1.05041	-5.45309	-2.35339	-5.44684	-3.7273	-5.55053	-4.95348	-5.5091	-6.15437
-5.35205	-1.05137	-5.3853	-2.35408	-5.38003	-3.728	-5.48429	-4.95542	-5.44267	-6.15499
-5.28436	-1.05258	-5.3186	-2.35481	-5.31316	-3.72887	-5.41721	-4.95723	-5.37655	-6.15563
-5.21885	-1.05385	-5.25251	-2.35532	-5.24645	-3.72961	-5.35174	-4.95884	-5.3097	-6.15655
-5.15202	-1.05516	-5.18678	-2.35594	-5.18045	-3.73047	-5.28635	-4.95994	-5.24438	-6.15739
-5.08693	-1.05611	-5.12154	-2.35649	-5.11394	-3.73108	-5.22001	-4.96051	-5.17752	-6.15833
-5.0193	-1.05662	-5.05327	-2.35701	-5.04926	-3.7319	-5.15327	-4.96109	-5.11097	-6.15948
-4.95363	-1.05724	-4.98658	-2.35755	-4.98176	-3.73273	-5.086	-4.96188	-5.04381	-6.16047
-4.88649	-1.05804	-4.91995	-2.35835	-4.91456	-3.73375	-5.01856	-4.96222	-4.97751	-6.16155
-4.82012	-1.05927	-4.85331	-2.35917	-4.8485	-3.73475	-4.95298	-4.96269	-4.91067	-6.16233
-4.75371	-1.06012	-4.78729	-2.3597	-4.78034	-3.73578	-4.88785	-4.96413	-4.84496	-6.16284
-4.68771	-1.06084	-4.72223	-2.36023	-4.71586	-3.7367	-4.82151	-4.96722	-4.77815	-6.16383
-4.62152	-1.06165	-4.65525	-2.36079	-4.64969	-3.73735	-4.75673	-4.97068	-4.71194	-6.16523
-4.55408	-1.0624	-4.5885	-2.36141	-4.58383	-3.73791	-4.68918	-4.97311	-4.64547	-6.16636
-4.489	-1.06321	-4.5215	-2.36217	-4.51611	-3.73854	-4.62199	-4.97403	-4.57957	-6.16741
-4.42246	-1.06374	-4.45536	-2.36283	-4.4506	-3.73938	-4.55563	-4.97501	-4.51295	-6.16803
-4.35515	-1.06448	-4.3886	-2.36334	-4.38341	-3.74034	-4.48916	-4.97578	-4.44665	-6.16859
-4.29001	-1.06516	-4.32304	-2.36384	-4.31705	-3.74147	-4.4213	-4.97694	-4.37998	-6.16926
-4.22268	-1.06616	-4.25688	-2.3644	-4.25021	-3.74219	-4.35577	-4.9783	-4.31286	-6.17018
-4.15557	-1.0677	-4.18873	-2.36513	-4.18401	-3.74324	-4.28987	-4.97939	-4.24684	-6.17103
-4.08922	-1.06892	-4.12366	-2.36668	-4.11743	-3.74446	-4.22267	-4.98033	-4.18046	-6.17186
-4.02228	-1.06962	-4.05723	-2.36851	-4.05125	-3.74513	-4.15706	-4.98112	-4.11374	-6.17252
-3.95742	-1.07032	-3.99032	-2.36965	-3.98549	-3.7457	-4.09046	-4.98203	-4.04688	-6.17314
-3.8917	-1.07126	-3.92401	-2.37046	-3.9183	-3.74626	-4.02367	-4.98309	-3.9808	-6.17369
-3.82407	-1.07195	-3.85671	-2.37101	-3.85201	-3.74687	-3.95795	-4.98384	-3.91436	-6.17432
-3.75599	-1.07262	-3.79098	-2.37152	-3.78393	-3.74805	-3.8922	-4.9848	-3.84827	-6.17554
-3.68949	-1.07316	-3.72507	-2.37205	-3.71871	-3.74978	-3.82627	-4.98577	-3.78106	-6.17711
-3.62441	-1.07367	-3.65806	-2.37257	-3.65205	-3.75155	-3.7594	-4.98649	-3.71483	-6.17816
-3.55707	-1.07416	-3.59106	-2.37307	-3.58685	-3.75352	-3.69202	-4.9873	-3.64823	-6.17912
-3.49222	-1.07493	-3.52441	-2.37354	-3.52084	-3.75462	-3.62552	-4.98795	-3.58228	-6.17995
-3.42544	-1.0765	-3.4586	-2.37403	-3.4536	-3.75522	-3.55906	-4.98842	-3.51568	-6.18069
-3.35744	-1.07819	-3.3906	-2.37459	-3.3869	-3.75575	-3.49256	-4.98884	-3.44938	-6.18125
-3.29134	-1.07908	-3.325	-2.3756	-3.31928	-3.75627	-3.42567	-4.98932	-3.38243	-6.18181
-3.22476	-1.07978	-3.25947	-2.37698	-3.25228	-3.75689	-3.35918	-4.99064	-3.31579	-6.18236
-3.15794	-1.08027	-3.19264	-2.37804	-3.18725	-3.75743	-3.29343	-4.99245	-3.24921	-6.18287
-3.09294	-1.08077	-3.12682	-2.37864	-3.12066	-3.75807	-3.22785	-4.99415	-3.18334	-6.18343
-3.02679	-1.08127	-3.06052	-2.37917	-3.05388	-3.7592	-3.16287	-4.99559	-3.11674	-6.18434
-2.96028	-1.08178	-2.99314	-2.3797	-2.98739	-3.76045	-3.09631	-4.99639	-3.05035	-6.18578
-2.89333	-1.0825	-2.92619	-2.38022	-2.92041	-3.76107	-3.02905	-4.99685	-2.98517	-6.18776
-2.82662	-1.08387	-2.85902	-2.38075	-2.85449	-3.7616	-2.96308	-4.99739	-2.91666	-6.1891
-2.7599	-1.08576	-2.79333	-2.38129	-2.78823	-3.76214	-2.89689	-4.9981	-2.85085	-6.18965
-2.69391	-1.08749	-2.72695	-2.38182	-2.72158	-3.76296	-2.82885	-4.9987	-2.78597	-6.19027
-2.62778	-1.08811	-2.66167	-2.38253	-2.65524	-3.76481	-2.76247	-4.99936	-2.71696	-6.19085
-2.56062	-1.08859	-2.59412	-2.38334	-2.58833	-3.76627	-2.69594	-4.99996	-2.65138	-6.19144
-2.49442	-1.08913	-2.52812	-2.38394	-2.52359	-3.76685	-2.62985	-5.0004	-2.58446	-6.19201
-2.42853	-1.08986	-2.46121	-2.38477	-2.45653	-3.76738	-2.56478	-5.00121	-2.51774	-6.19253
-2.36036	-1.09085	-2.39496	-2.38541	-2.3894	-3.76792	-2.49727	-5.00303	-2.45118	-6.19342
-2.29531	-1.09209	-2.3292	-2.38598	-2.32339	-3.76845	-2.43101	-5.00421	-2.38562	-6.19588
-2.22868	-1.09295	-2.26214	-2.38653	-2.25586	-3.769	-2.36481	-5.00522	-2.31854	-6.19826
-2.16272	-1.09384	-2.19538	-2.38706	-2.19066	-3.76954	-2.29825	-5.00579	-2.25311	-6.19986
-2.09511	-1.09439	-2.1278	-2.38758	-2.12277	-3.77029	-2.23287	-5.00627	-2.18679	-6.20061
-2.02966	-1.09496	-2.06231	-2.38809	-2.05709	-3.77168	-2.16629	-5.00678	-2.11903	-6.20141
-1.96327	-1.09594	-1.99623	-2.38863	-1.99106	-3.7735	-2.09791	-5.00735	-2.05357	-6.20191
-1.89578	-1.09678	-1.92971	-2.38922	-1.92386	-3.77486	-2.03158	-5.00804	-1.98692	-6.20267
-1.83053	-1.09769	-1.86277	-2.39001	-1.85843	-3.7755	-1.96538	-5.00873	-1.92078	-6.20364
-1.76498	-1.09837	-1.79636	-2.39069	-1.79084	-3.77621	-1.89939	-5.00937	-1.85435	-6.20461
-1.69793	-1.09898	-1.7298	-2.39132	-1.72402	-3.77698	-1.83283	-5.01047	-1.78831	-6.20521
-1.63225	-1.09956	-1.6639	-2.39185	-1.65776	-3.77757	-1.76641	-5.01198	-1.72005	-6.20584
-1.5644	-1.10025	-1.59751	-2.39239	-1.59131	-3.77809	-1.70094	-5.01372	-1.65359	-6.2064
-1.4977	-1.10078	-1.53085	-2.39297	-1.52477	-3.77877	-1.63463	-5.01495	-1.58761	-6.20719
-1.43078	-1.10131	-1.46382	-2.39371	-1.45877	-3.77933	-1.56776	-5.01561	-1.52145	-6.20845
-1.3632	-1.10183	-1.39724	-2.39462	-1.39221	-3.77996	-1.49986	-5.01618	-1.45405	-6.20979
-1.2957	-1.10234	-1.33006	-2.39544	-1.32438	-3.7811	-1.43362	-5.01663	-1.38738	-6.21073
-1.22994	-1.103	-1.26351	-2.39604	-1.25798	-3.78261	-1.36683	-5.01745	-1.31975	-6.21132
-1.16435	-1.10368	-1.19814	-2.39675	-1.19131	-3.78376	-1.29994	-5.01806	-1.25377	-6.21227
-1.09979	-1.10471	-1.13058	-2.39734	-1.12482	-3.78445	-1.23478	-5.01895	-1.18814	-6.21357
-1.03206	-1.10624	-1.06383	-2.39794	-1.05889	-3.78492	-1.16914	-5.02036	-1.12277	-6.21461
-0.96501	-1.10726	-0.99928	-2.39882	-0.99261	-3.78541	-1.10152	-5.02186	-1.05587	-6.21567
-0.89855	-1.10825	-0.93215	-2.39942	-0.92539	-3.78596	-1.03608	-5.02331	-0.98958	-6.21642
-0.83162	-1.10927	-0.86522	-2.4	-0.8596	-3.78677	-0.96907	-5.02444	-0.92318	-6.21694
-0.76512	-1.10986	-0.79891	-2.40063	-0.79219	-3.78782	-0.90178	-5.02496	-0.85591	-6.21746
-0.69969	-1.11039	-0.7324	-2.40118	-0.72583	-3.7887	-0.83534	-5.02542	-0.78974	-6.21796
-0.63167	-1.11093	-0.66543	-2.40174	-0.65996	-3.78925	-0.76918	-5.02597	-0.72257	-6.21843
-0.56601	-1.11154	-0.59917	-2.40228	-0.59304	-3.78983	-0.70286	-5.02696	-0.65595	-6.21901
-0.5005	-1.11256	-0.53266	-2.40286	-0.52816	-3.79089	-0.63684	-5.02863	-0.58992	-6.21994
-0.43312	-1.11327	-0.4674	-2.40368	-0.4598	-3.79234	-0.57097	-5.03025	-0.5239	-6.221
-0.36678	-1.11406	-0.39972	-2.40471	-0.39503	-3.79339	-0.50489	-5.03156	-0.45781	-6.22191
-0.30062	-1.11481	-0.33236	-2.40566	-0.32777	-3.79453	-0.43735	-5.0324	-0.39136	-6.2226
-0.23479	-1.11541	-0.26537	-2.40625	-0.26074	-3.79516	-0.37052	-5.03288	-0.32475	-6.22313
-0.16708	-1.1163	-0.19893	-2.40682	-0.19444	-3.79572	-0.30382	-5.03347	-0.25713	-6.22373
-0.10028	-1.11724	-0.13267	-2.40735	-0.1283	-3.79641	-0.23728	-5.03453	-0.18991	-6.22442
-0.03445	-1.11785	-0.06779	-2.40791	-0.06022	-3.797	-0.17131	-5.03561	-0.12387	-6.22566
0.03206	-1.11845	-5.78e-05	-2.40868	0.00529	-3.79754	-0.10454	-5.03659	-0.05846	-6.22703
0.09804	-1.11943	0.06682	-2.40952	0.07152	-3.79806	-0.0374	-5.03713	0.00865	-6.22807
0.16398	-1.1205	0.13359	-2.41069	0.13776	-3.79858	0.02896	-5.03761	0.07561	-6.22883
0.231	-1.12149	0.19902	-2.41173	0.20521	-3.79914	0.0951	-5.03829	0.14195	-6.22948
0.29762	-1.12226	0.26576	-2.41229	0.27145	-3.79969	0.1612	-5.03912	0.20763	-6.23001
0.36334	-1.12283	0.33233	-2.41292	0.33751	-3.80036	0.22685	-5.03972	0.27438	-6.23052
0.43015	-1.12338	0.39766	-2.41343	0.40416	-3.80096	0.29391	-5.04043	0.34116	-6.23112
0.49696	-1.12392	0.46565	-2.41391	0.47093	-3.80154	0.36031	-5.04101	0.40716	-6.23157
0.56444	-1.1245	0.53132	-2.41443	0.53784	-3.80209	0.4276	-5.04159	0.47399	-6.23207
0.6309	-1.12513	0.59877	-2.41498	0.60373	-3.80263	0.49407	-5.04212	0.54015	-6.2326
0.69715	-1.12597	0.66482	-2.41573	0.66957	-3.80315	0.55954	-5.04263	0.6075	-6.23325
0.76386	-1.12795	0.73173	-2.41628	0.73625	-3.80368	0.62648	-5.04313	0.67343	-6.23406
0.8297	-1.12943	0.79762	-2.41682	0.80251	-3.80422	0.69348	-5.04375	0.73949	-6.2346
0.89456	-1.13085	0.86469	-2.41737	0.87017	-3.80474	0.7595	-5.0446	0.80603	-6.23521
0.96181	-1.13176	0.93205	-2.41806	0.93623	-3.80526	0.82549	-5.04546	0.87273	-6.23588
1.02837	-1.13267	0.99808	-2.4187	1.00125	-3.80591	0.89236	-5.04607	0.9394	-6.23642
1.09606	-1.13343	1.06388	-2.41928	1.06939	-3.80647	0.95887	-5.04667	1.0058	-6.23694
1.16119	-1.13396	1.13076	-2.41986	1.13644	-3.80702	1.02461	-5.04722	1.07237	-6.23745
1.22807	-1.1345	1.19656	-2.42041	1.20332	-3.80752	1.09088	-5.04777	1.139	-6.23798
1.29647	-1.13537	1.26358	-2.42095	1.26894	-3.80804	1.15791	-5.04871	1.20547	-6.23858
1.36246	-1.13638	1.33069	-2.42152	1.33529	-3.80875	1.22427	-5.04938	1.27251	-6.23968
1.42762	-1.13743	1.39606	-2.42208	1.40106	-3.81027	1.28989	-5.04991	1.33894	-6.24085
1.49405	-1.13903	1.46241	-2.42284	1.46694	-3.81245	1.35684	-5.05043	1.4052	-6.24185
1.5602	-1.14021	1.53019	-2.42345	1.53434	-3.81347	1.42378	-5.05098	1.47186	-6.24254
1.62662	-1.14086	1.59584	-2.4241	1.60063	-3.81392	1.48987	-5.05171	1.53768	-6.2431
1.6933	-1.1414	1.66275	-2.42469	1.66783	-3.8144	1.55575	-5.0525	1.60361	-6.24366
1.76041	-1.14197	1.72863	-2.42527	1.73438	-3.81491	1.62242	-5.05311	1.67082	-6.24422
1.82634	-1.14278	1.79622	-2.42584	1.80091	-3.81551	1.68894	-5.05366	1.73758	-6.24492
1.89334	-1.14405	1.86204	-2.42643	1.86774	-3.81692	1.75571	-5.0542	1.80384	-6.24574
1.95873	-1.14595	1.9299	-2.42701	1.93372	-3.81762	1.82228	-5.05473	1.87073	-6.2463
2.02624	-1.14739	1.9953	-2.42758	1.99988	-3.81815	1.88934	-5.05529	1.93742	-6.24682
2.09196	-1.14815	2.06334	-2.42815	2.06695	-3.81869	1.95563	-5.05623	2.00404	-6.24735
2.15939	-1.14884	2.12784	-2.42874	2.13327	-3.81922	2.02225	-5.0577	2.06947	-6.24803
2.22579	-1.14948	2.19372	-2.42932	2.20092	-3.8197	2.08766	-5.05871	2.13635	-6.24963
2.29212	-1.15002	2.26113	-2.42992	2.26692	-3.82021	2.15499	-5.05967	2.20251	-6.25145
2.35778	-1.15054	2.32822	-2.43049	2.33342	-3.82071	2.22238	-5.06056	2.26949	-6.25252
2.42472	-1.15109	2.39524	-2.43106	2.40027	-3.82123	2.28769	-5.06162	2.33659	-6.2533
2.49096	-1.15172	2.46052	-2.43174	2.46664	-3.82182	2.35528	-5.06234	2.40284	-6.25409
2.55714	-1.15285	2.52737	-2.43286	2.53307	-3.82247	2.42117	-5.06312	2.46972	-6.25493
2.62335	-1.15421	2.59422	-2.43367	2.6002	-3.82357	2.48715	-5.06408	2.53538	-6.25588
2.69034	-1.15617	2.65917	-2.43428	2.66636	-3.82469	2.55393	-5.0648	2.60189	-6.25644
2.75745	-1.15762	2.72627	-2.43482	2.73206	-3.82552	2.61996	-5.06536	2.66831	-6.25699
2.82351	-1.15877	2.79393	-2.43529	2.79828	-3.82605	2.68689	-5.06589	2.73519	-6.25756
2.89049	-1.15943	2.85967	-2.43577	2.8655	-3.82653	2.75425	-5.06652	2.80091	-6.25814
2.95629	-1.16024	2.92626	-2.43628	2.9322	-3.82703	2.81973	-5.06706	2.86789	-6.25875
3.0226	-1.16075	2.99329	-2.43685	2.99822	-3.82757	2.88561	-5.06798	2.93447	-6.25932
3.08997	-1.16136	3.06002	-2.43744	3.0644	-3.82811	2.95336	-5.06931	3.00245	-6.25987
3.15711	-1.16256	3.12624	-2.4383	3.13086	-3.82867	3.01995	-5.07028	3.06912	-6.26043
3.22252	-1.16407	3.19335	-2.43891	3.19824	-3.82919	3.08698	-5.07099	3.13357	-6.26119
3.28934	-1.16524	3.2605	-2.43954	3.26456	-3.82969	3.15302	-5.0718	3.20095	-6.26223
3.35567	-1.16598	3.32583	-2.44066	3.33227	-3.83021	3.2202	-5.07254	3.26692	-6.26316
3.4213	-1.16665	3.39246	-2.44169	3.39809	-3.83073	3.28503	-5.07328	3.3338	-6.2639
3.48849	-1.16737	3.45936	-2.44234	3.46341	-3.83136	3.35213	-5.07415	3.4001	-6.26449
3.55471	-1.16824	3.52614	-2.44295	3.53009	-3.83197	3.41867	-5.07508	3.46627	-6.26507
3.62093	-1.16897	3.59285	-2.44352	3.59669	-3.8325	3.48549	-5.07573	3.53272	-6.26578
3.68817	-1.16958	3.65885	-2.44408	3.66347	-3.833	3.5513	-5.07633	3.59928	-6.26657
3.75442	-1.17023	3.72565	-2.44464	3.72946	-3.83352	3.6182	-5.0769	3.66677	-6.26718
3.82097	-1.17111	3.79094	-2.44519	3.79749	-3.83404	3.68445	-5.07749	3.73203	-6.26778
3.8873	-1.17179	3.85948	-2.44575	3.86311	-3.83458	3.75117	-5.07867	3.79936	-6.26867
3.95323	-1.17256	3.92481	-2.44633	3.93002	-3.83513	3.81662	-5.0807	3.86566	-6.26938
4.02104	-1.17313	3.99084	-2.4469	3.9966	-3.83575	3.8835	-5.08234	3.93142	-6.26998
4.08673	-1.17407	4.05825	-2.44745	4.06201	-3.83662	3.95007	-5.08306	3.99881	-6.27065
4.15379	-1.17535	4.12401	-2.44804	4.12802	-3.83735	4.01672	-5.08362	4.06589	-6.27118
4.2197	-1.17692	4.19098	-2.4487	4.19443	-3.83791	4.08309	-5.0843	4.13277	-6.27173
4.28685	-1.1777	4.25775	-2.4494	4.26071	-3.83842	4.14911	-5.08563	4.19984	-6.27263
4.35167	-1.17831	4.32369	-2.4502	4.32837	-3.8389	4.21564	-5.08688	4.26556	-6.27387
4.42023	-1.17898	4.39082	-2.4508	4.39607	-3.83941	4.28139	-5.0876	4.33126	-6.27531
4.4854	-1.17987	4.45628	-2.45135	4.46128	-3.83994	4.34921	-5.08812	4.39694	-6.27604
4.55147	-1.18083	4.52367	-2.4519	4.52883	-3.84061	4.41557	-5.08861	4.46394	-6.27669
4.6184	-1.18243	4.59042	-2.45246	4.59516	-3.84137	4.48164	-5.08913	4.53106	-6.27728
4.68375	-1.18312	4.65685	-2.45302	4.66112	-3.8423	4.5492	-5.08965	4.59809	-6.27784
4.75119	-1.18368	4.72306	-2.4536	4.72753	-3.84357	4.61474	-5.09019	4.665	-6.27841
4.81765	-1.18424	4.78973	-2.45417	4.79383	-3.84443	4.68215	-5.0908	4.73124	-6.27901
4.88449	-1.18522	4.85695	-2.45474	4.8603	-3.84499	4.74959	-5.09141	4.79733	-6.2798
4.95124	-1.18664	4.92265	-2.45531	4.92709	-3.84551	4.81489	-5.09249	4.86249	-6.28088
5.01691	-1.18781	4.98917	-2.4559	4.99364	-3.84601	4.88086	-5.09424	4.92936	-6.28173
5.08328	-1.18835	5.05597	-2.45653	5.0595	-3.84664	4.94768	-5.09542	4.99643	-6.28244
5.1504	-1.18887	5.12194	-2.45718	5.12573	-3.84736	5.01368	-5.0962	5.06285	-6.28299
5.21625	-1.18937	5.1883	-2.45779	5.1933	-3.84807	5.07975	-5.09683	5.13081	-6.28355
5.2837	-1.18991	5.25412	-2.45835	5.26065	-3.84864	5.14601	-5.09746	5.19604	-6.28418
5.34975	-1.19044	5.32272	-2.45892	5.32727	-3.84915	5.21328	-5.09801	5.26278	-6.28546
5.41618	-1.19098	5.38802	-2.4595	5.39422	-3.84966	5.27938	-5.09856	5.3289	-6.2864
5.48212	-1.19201	5.45567	-2.46006	5.45961	-3.8502	5.34741	-5.0991	5.3951	-6.28699
5.54966	-1.1931	5.52154	-2.46061	5.52532	-3.85082	5.41238	-5.09973	5.46254	-6.28757
5.61425	-1.19408	5.58701	-2.46112	5.5906	-3.85164	5.47863	-5.10054	5.52727	-6.28814
5.68285	-1.19499	5.65483	-2.46164	5.65766	-3.85223	5.54544	-5.10121	5.59386	-6.28876
5.74844	-1.19554	5.7212	-2.46223	5.72421	-3.85276	5.61177	-5.10178	5.66141	-6.28937
5.81513	-1.19607	5.78926	-2.46303	5.79152	-3.85328	5.67736	-5.10232	5.72691	-6.28995
5.88179	-1.19661	5.85448	-2.46402	5.85904	-3.8538	5.74485	-5.10285	5.79453	-6.29053
5.94766	-1.19717	5.92172	-2.46489	5.92581	-3.85434	5.81241	-5.1034	5.86231	-6.2911
6.01444	-1.1978	5.98779	-2.46548	5.99149	-3.85488	5.87854	-5.10394	5.92867	-6.29168
6.07947	-1.19857	6.05322	-2.4661	6.05764	-3.85542	5.94523	-5.10449	5.99376	-6.29222
6.14706	-1.19972	6.11995	-2.46669	6.1235	-3.85612	6.01072	-5.10525	6.06033	-6.29278
6.2145	-1.20053	6.1862	-2.46727	6.19134	-3.85707	6.07794	-5.10647	6.12634	-6.29386
6.28035	-1.20125	6.2548	-2.46798	6.25732	-3.85797	6.14359	-5.10854	6.19351	-6.29569
6.34719	-1.20183	6.32032	-2.46886	6.32475	-3.85861	6.2099	-5.1102	6.26001	-6.29747
6.41399	-1.20245	6.38721	-2.46946	6.39059	-3.85917	6.27671	-5.11124	6.3264	-6.2984
6.48111	-1.20356	6.45334	-2.47004	6.45767	-3.85973	6.34427	-5.11179	6.393	-6.29905
6.54691	-1.20453	6.51908	-2.47062	6.52357	-3.86026	6.40916	-5.11232	6.45847	-6.29959
6.61291	-1.20528	6.58648	-2.47122	6.58987	-3.86082	6.476	-5.11287	6.52504	-6.30015
6.67855	-1.20593	6.65315	-2.47183	6.6565	-3.86138	6.54444	-5.11349	6.59193	-6.30074
6.74639	-1.20652	6.71892	-2.47268	6.72327	-3.86193	6.61048	-5.11409	6.65952	-6.3016
6.81239	-1.20715	6.78658	-2.47345	6.79027	-3.8625	6.67673	-5.11478	6.72582	-6.30241
6.87913	-1.20822	6.8529	-2.47404	6.85653	-3.86324	6.74341	-5.11546	6.79229	-6.30302
6.94601	-1.20931	6.91874	-2.47462	6.9235	-3.86425	6.80951	-5.11631	6.85884	-6.30358
7.01125	-1.21021	6.98654	-2.47518	6.99028	-3.86486	6.87636	-5.1173	6.92519	-6.30415
7.07729	-1.21109	7.05328	-2.47573	7.05625	-3.8654	6.94303	-5.11794	6.99192	-6.30481
7.14556	-1.21185	7.11995	-2.47631	7.12311	-3.86593	7.0088	-5.11851	7.05812	-6.30579
7.21129	-1.21254	7.18561	-2.47691	7.18881	-3.8665	7.07598	-5.11909	7.12524	-6.30643
7.27737	-1.21323	7.2524	-2.47777	7.25582	-3.86711	7.14252	-5.11974	7.19161	-6.30702
7.34484	-1.2141	7.31881	-2.47856	7.32227	-3.86789	7.20938	-5.12062	7.25857	-6.30783
7.41152	-1.21473	7.38563	-2.47917	7.38931	-3.86844	7.27552	-5.1214	7.32419	-6.30915
7.47791	-1.21542	7.45175	-2.47976	7.45543	-3.86896	7.34116	-5.12197	7.39128	-6.31077
7.5445	-1.21622	7.51896	-2.48034	7.523	-3.86948	7.40837	-5.12252	7.45735	-6.31183
7.61004	-1.21712	7.58454	-2.48098	7.58897	-3.87	7.47353	-5.12308	7.52445	-6.31244
7.67682	-1.21827	7.65225	-2.48196	7.65422	-3.8707	7.54013	-5.1239	7.59154	-6.313
7.74448	-1.21945	7.71817	-2.48263	7.72124	-3.8715	7.60738	-5.12492	7.65764	-6.31361
7.8102	-1.22005	7.7836	-2.48325	7.78805	-3.87214	7.67475	-5.12616	7.72452	-6.3142
7.87803	-1.22067	7.8507	-2.48383	7.85413	-3.87272	7.74145	-5.12708	7.78887	-6.31485
7.94432	-1.22135	7.91816	-2.48437	7.92181	-3.87328	7.80784	-5.12791	7.85712	-6.31541
8.00973	-1.22198	7.98505	-2.48491	7.98804	-3.87384	7.87261	-5.12889	7.92382	-6.31599
8.07585	-1.22256	8.0515	-2.48544	8.0545	-3.87466	7.93966	-5.12952	7.9904	-6.31655
8.14247	-1.22314	8.11824	-2.48599	8.12083	-3.87567	8.00701	-5.1302	8.0562	-6.31713
8.20855	-1.22392	8.18407	-2.48672	8.18704	-3.87637	8.07355	-5.13074	8.12313	-6.31805
8.27501	-1.22511	8.25098	-2.4875	8.25353	-3.87696	8.13892	-5.13129	8.18973	-6.31922
8.34117	-1.22631	8.31659	-2.48809	8.32028	-3.87753	8.20622	-5.13199	8.25659	-6.32032
8.40863	-1.22712	8.38268	-2.48869	8.38665	-3.87811	8.27272	-5.13299	8.32149	-6.32094
8.47654	-1.22792	8.45114	-2.48925	8.45318	-3.87869	8.33896	-5.13379	8.38901	-6.32155
8.54137	-1.22858	8.51785	-2.48978	8.52006	-3.87923	8.40558	-5.13441	8.45563	-6.32217
8.60822	-1.2292	8.58363	-2.49035	8.58705	-3.87974	8.47235	-5.13513	8.52233	-6.32306
8.67427	-1.22978	8.65125	-2.49093	8.65302	-3.88025	8.53847	-5.13573	8.58922	-6.32405
8.74229	-1.23042	8.71702	-2.49152	8.72025	-3.88079	8.60549	-5.13636	8.65461	-6.32473
8.8079	-1.23096	8.78349	-2.49211	8.78623	-3.8814	8.67236	-5.13717	8.72192	-6.32527
8.87432	-1.23179	8.8502	-2.4927	8.85433	-3.88231	8.73855	-5.13784	8.78819	-6.32578
8.94082	-1.23327	8.91704	-2.49328	8.91895	-3.88367	8.80376	-5.13842	8.85524	-6.32639
9.00716	-1.23488	8.98305	-2.49386	8.9854	-3.88511	8.87146	-5.13904	8.92114	-6.32753
9.07389	-1.23706	9.04973	-2.49446	9.05148	-3.88595	8.93729	-5.13953	8.98777	-6.32908
9.14074	-1.23809	9.11561	-2.49505	9.11803	-3.88662	9.00547	-5.13999	9.05413	-6.32992
9.2071	-1.23871	9.18272	-2.49565	9.18502	-3.88721	9.07188	-5.14047	9.11948	-6.33059
9.27334	-1.23929	9.25028	-2.49624	9.25235	-3.88771	9.13789	-5.14103	9.18597	-6.33119
9.34047	-1.23991	9.31648	-2.49681	9.31835	-3.8882	9.20361	-5.14198	9.25445	-6.33214
9.40688	-1.24053	9.38258	-2.49737	9.38428	-3.88869	9.26923	-5.14328	9.32102	-6.33281
9.47444	-1.24112	9.44891	-2.49794	9.45087	-3.88921	9.33593	-5.14402	9.38694	-6.33352
9.54007	-1.24172	9.51481	-2.49852	9.51754	-3.88975	9.40282	-5.14459	9.45318	-6.33414
9.60613	-1.2423	9.58204	-2.4991	9.58533	-3.8903	9.47018	-5.14512	9.51918	-6.33473
9.67182	-1.24295	9.64883	-2.49967	9.65146	-3.89089	9.53711	-5.14567	9.58573	-6.33532
9.73902	-1.24365	9.71434	-2.50022	9.71826	-3.8917	9.60312	-5.14626	9.65257	-6.33588
9.80542	-1.24479	9.78246	-2.50079	9.784	-3.89262	9.67014	-5.14708	9.71952	-6.33643
9.87177	-1.24627	9.84937	-2.50135	9.84982	-3.89328	9.7363	-5.14832	9.78533	-6.33699
9.93875	-1.24726	9.91523	-2.50192	9.91661	-3.89384	9.80312	-5.15007	9.85141	-6.33766
10.0054	-1.24784	9.98039	-2.50266	9.98252	-3.89437	9.86906	-5.15141	9.9188	-6.33882
10.0714	-1.24854	10.0475	-2.50325	10.0495	-3.89487	9.93464	-5.15261	9.9851	-6.33985
10.1387	-1.24915	10.1134	-2.50385	10.1158	-3.89539	10.0024	-5.15331	10.0514	-6.34067
10.2048	-1.25005	10.1811	-2.50444	10.1824	-3.89594	10.069	-5.15399	10.1185	-6.34129
10.2709	-1.25092	10.2482	-2.50497	10.2497	-3.89647	10.1356	-5.15451	10.1854	-6.34193
10.3369	-1.2518	10.3149	-2.50552	10.3154	-3.89703	10.2025	-5.15497	10.2511	-6.34289
10.404	-1.25253	10.3808	-2.50607	10.3825	-3.89757	10.268	-5.15547	10.3181	-6.34365
10.4711	-1.25335	10.4468	-2.50663	10.4487	-3.89808	10.336	-5.15606	10.3846	-6.34436
10.5377	-1.25445	10.5138	-2.50726	10.5164	-3.89858	10.4022	-5.15694	10.4509	-6.34499
10.6049	-1.25529	10.5808	-2.5079	10.5826	-3.8991	10.468	-5.15857	10.5179	-6.34562
10.6716	-1.25588	10.6472	-2.50875	10.6485	-3.89966	10.5346	-5.15986	10.5846	-6.34626
10.7367	-1.25645	10.7141	-2.50975	10.7151	-3.90054	10.6004	-5.16066	10.651	-6.34746
10.8036	-1.25719	10.78	-2.51047	10.7812	-3.90146	10.6665	-5.16123	10.7171	-6.34891
10.8699	-1.25857	10.8467	-2.51131	10.8486	-3.90226	10.7337	-5.16179	10.7836	-6.34993
10.9376	-1.25982	10.913	-2.51197	10.9152	-3.9028	10.8011	-5.16233	10.85	-6.35054
11.002	-1.26066	10.9795	-2.51255	10.9822	-3.90336	10.8676	-5.16286	10.9161	-6.35113
11.0692	-1.26134	11.0465	-2.51312	11.0484	-3.90393	10.9338	-5.16343	10.9839	-6.35179
11.1363	-1.26193	11.1136	-2.51367	11.1139	-3.90469	10.9992	-5.16415	11.0508	-6.35237
11.2033	-1.26256	11.1798	-2.51425	11.1818	-3.90576	11.0664	-5.16522	11.1175	-6.35293
11.2686	-1.26321	11.2463	-2.51486	11.2483	-3.90665	11.1315	-5.16674	11.1827	-6.3535
11.3361	-1.26381	11.3133	-2.51546	11.3138	-3.90719	11.1977	-5.16785	11.25	-6.35413
11.4034	-1.26439	11.3788	-2.51623	11.3811	-3.90774	11.2654	-5.16847	11.316	-6.35509
11.4699	-1.26499	11.4457	-2.51695	11.4476	-3.90829	11.3325	-5.16904	11.3817	-6.35593
11.5366	-1.26563	11.512	-2.51754	11.5144	-3.90888	11.3998	-5.1696	11.4492	-6.35656
11.6022	-1.26638	11.5792	-2.51812	11.5808	-3.90945	11.4664	-5.17016	11.5156	-6.35721
11.6689	-1.26735	11.6452	-2.51871	11.647	-3.91002	11.5332	-5.17065	11.5822	-6.35783
11.7353	-1.26838	11.7124	-2.51934	11.7133	-3.91054	11.5997	-5.17116	11.6488	-6.35846
11.8023	-1.26931	11.7786	-2.51998	11.7802	-3.91109	11.6652	-5.1719	11.7153	-6.35908
11.8681	-1.27036	11.8455	-2.52056	11.8472	-3.91164	11.7314	-5.17304	11.7825	-6.35967
11.9354	-1.27155	11.9121	-2.52111	11.9136	-3.91222	11.798	-5.17388	11.8489	-6.36033
12.002	-1.27228	11.9789	-2.52166	11.9811	-3.91282	11.8646	-5.17442	11.9146	-6.36147
12.0678	-1.27299	12.0449	-2.52223	12.0456	-3.91364	11.9318	-5.17505	11.9812	-6.36306
12.1334	-1.27359	12.1116	-2.52295	12.113	-3.91474	11.9975	-5.17572	12.0474	-6.36493
12.1996	-1.27419	12.1773	-2.52364	12.179	-3.91549	12.0634	-5.17639	12.1142	-6.36613
12.2665	-1.27479	12.2435	-2.52423	12.2456	-3.91608	12.1299	-5.17692	12.18	-6.36716
12.3333	-1.27541	12.3099	-2.5248	12.313	-3.91667	12.1958	-5.17738	12.2471	-6.36793
12.4005	-1.27601	12.3772	-2.52534	12.3791	-3.91726	12.2637	-5.17786	12.3148	-6.36852
12.4669	-1.27663	12.4429	-2.52592	12.4449	-3.91786	12.3317	-5.17851	12.3808	-6.3691
12.5325	-1.27733	12.5096	-2.52653	12.5106	-3.91843	12.3969	-5.1799	12.4466	-6.36968
12.6004	-1.27825	12.5764	-2.5273	12.5774	-3.91895	12.4633	-5.18163	12.5133	-6.37025
12.6666	-1.27893	12.6441	-2.52824	12.6446	-3.91946	12.5292	-5.18274	12.5802	-6.37084
12.7324	-1.27955	12.7103	-2.52891	12.7108	-3.92001	12.5962	-5.18385	12.6462	-6.37141
12.7994	-1.28015	12.7763	-2.52948	12.7792	-3.92059	12.6623	-5.18493	12.7132	-6.37195
12.8667	-1.28083	12.8437	-2.53011	12.845	-3.92116	12.7296	-5.18571	12.7791	-6.37249
12.9329	-1.28153	12.9097	-2.53081	12.912	-3.92173	12.7963	-5.18624	12.8448	-6.37303
12.9992	-1.28221	12.9755	-2.53165	12.978	-3.92229	12.8629	-5.18673	12.9117	-6.37363
13.0655	-1.28313	13.043	-2.53244	13.0446	-3.92296	12.9301	-5.1872	12.9788	-6.37434
13.1319	-1.28387	13.1103	-2.53304	13.1113	-3.92361	12.996	-5.18768	13.046	-6.3754
13.1995	-1.28454	13.1758	-2.5336	13.1772	-3.92419	13.0639	-5.18845	13.113	-6.37658
13.2652	-1.28539	13.2423	-2.53414	13.2447	-3.92475	13.1298	-5.18936	13.1793	-6.37767
13.3315	-1.28608	13.3088	-2.53468	13.3095	-3.92528	13.1954	-5.19007	13.246	-6.3786
13.3982	-1.28676	13.3751	-2.53526	13.3765	-3.92583	13.2613	-5.19104	13.3129	-6.37925
13.4657	-1.28758	13.441	-2.53586	13.4438	-3.9264	13.3282	-5.19158	13.3791	-6.37984
13.5313	-1.28825	13.5092	-2.53669	13.5106	-3.92709	13.3947	-5.19215	13.4459	-6.38057
13.5977	-1.28983	13.5755	-2.53735	13.5762	-3.92807	13.4616	-5.19291	13.5117	-6.38201
13.6636	-1.29209	13.6422	-2.53796	13.6435	-3.92878	13.5277	-5.1943	13.5776	-6.38336
13.7316	-1.29339	13.7078	-2.53868	13.7106	-3.92932	13.5937	-5.19574	13.645	-6.38429
13.7972	-1.29409	13.7747	-2.53959	13.7764	-3.92987	13.6612	-5.19712	13.7116	-6.38492
13.8644	-1.29469	13.8403	-2.54031	13.8437	-3.93043	13.7282	-5.19809	13.7785	-6.38566
13.9314	-1.2953	13.9075	-2.54094	13.9097	-3.93144	13.7945	-5.1987	13.8442	-6.3862
13.9968	-1.29594	13.9748	-2.54153	13.9763	-3.93286	13.8607	-5.19932	13.9117	-6.38674
14.0642	-1.29666	14.0412	-2.5421	14.0429	-3.93376	13.9278	-5.19993	13.9779	-6.38732
14.1308	-1.29728	14.1081	-2.5427	14.109	-3.93433	13.9933	-5.20045	14.0449	-6.38808
14.1961	-1.29793	14.1747	-2.54342	14.1755	-3.9349	14.0609	-5.20101	14.1114	-6.38913
14.2625	-1.29857	14.2401	-2.54402	14.2416	-3.93545	14.1278	-5.20156	14.1783	-6.39027
14.3305	-1.29923	14.3075	-2.54458	14.3079	-3.93602	14.1919	-5.2021	14.244	-6.39126
14.3979	-1.29985	14.3732	-2.54515	14.3755	-3.9366	14.2589	-5.20262	14.3103	-6.39184
14.4643	-1.30066	14.4412	-2.54576	14.4433	-3.93714	14.3268	-5.20314	14.3763	-6.3924
14.5292	-1.30158	14.5069	-2.54643	14.5085	-3.93769	14.3935	-5.2038	14.4425	-6.39327
14.5957	-1.30242	14.5739	-2.54728	14.5762	-3.93825	14.4592	-5.20439	14.5096	-6.39455
14.6621	-1.30321	14.641	-2.54786	14.6433	-3.93879	14.5264	-5.20518	14.5764	-6.39587
14.7287	-1.30388	14.7074	-2.54843	14.7097	-3.93938	14.5931	-5.20618	14.6429	-6.39661
14.7957	-1.3047	14.7747	-2.5491	14.7759	-3.94015	14.6588	-5.20729	14.7101	-6.39717
14.8632	-1.30567	14.8399	-2.54983	14.8418	-3.94077	14.7264	-5.20792	14.7765	-6.39767
14.9288	-1.3063	14.9059	-2.55048	14.9075	-3.94139	14.7926	-5.20846	14.842	-6.39821
14.9955	-1.30693	14.9724	-2.55111	14.9746	-3.94194	14.8581	-5.209	14.9096	-6.39905
15.0635	-1.30759	15.0387	-2.55173	15.0411	-3.94248	14.9236	-5.20955	14.9763	-6.40031
15.1291	-1.30845	15.1072	-2.55232	15.1076	-3.94307	14.9909	-5.21022	15.0427	-6.40138
15.196	-1.30997	15.1734	-2.55291	15.1749	-3.94366	15.0585	-5.21107	15.1086	-6.40202
15.2626	-1.31118	15.2391	-2.55346	15.2409	-3.94425	15.1254	-5.21162	15.1753	-6.40258
15.328	-1.31214	15.3059	-2.55403	15.3081	-3.94483	15.1915	-5.21228	15.2413	-6.40317
15.3952	-1.31283	15.3726	-2.55461	15.3738	-3.94539	15.2586	-5.21298	15.3085	-6.40373
15.461	-1.31346	15.4391	-2.55517	15.4409	-3.94598	15.3248	-5.21394	15.3757	-6.40426
15.5275	-1.31408	15.5062	-2.55576	15.5076	-3.9466	15.3921	-5.21493	15.4419	-6.40483
15.5951	-1.31471	15.5731	-2.55644	15.5731	-3.94722	15.4578	-5.21562	15.5086	-6.4055
15.6606	-1.31545	15.6384	-2.55735	15.6401	-3.94783	15.5236	-5.21625	15.5742	-6.40617
15.7282	-1.31622	15.7051	-2.55874	15.7066	-3.94839	15.5913	-5.21687	15.6416	-6.4068
15.7944	-1.31705	15.7731	-2.55978	15.7727	-3.94894	15.6571	-5.21745	15.707	-6.40739
15.8615	-1.31788	15.8385	-2.56039	15.8392	-3.94951	15.7238	-5.21815	15.7742	-6.40798
15.9268	-1.31852	15.9045	-2.56098	15.9064	-3.95007	15.7904	-5.2188	15.842	-6.40854
15.993	-1.31912	15.9714	-2.56157	15.9726	-3.95063	15.8568	-5.21937	15.9087	-6.4091
16.06	-1.31972	16.0388	-2.56215	16.0393	-3.9512	15.9241	-5.21996	15.9754	-6.4098
16.1273	-1.32033	16.1052	-2.56275	16.1061	-3.95183	15.9905	-5.22053	16.0412	-6.41073
16.1941	-1.32098	16.1723	-2.5633	16.1726	-3.95241	16.0567	-5.22108	16.1075	-6.41167
16.2602	-1.32197	16.238	-2.56386	16.2396	-3.95298	16.1238	-5.22165	16.173	-6.41232
16.327	-1.32333	16.3049	-2.56442	16.3056	-3.95353	16.1902	-5.22242	16.2402	-6.41286
16.3942	-1.3243	16.3705	-2.56499	16.3717	-3.95405	16.2564	-5.22358	16.3073	-6.41338
16.46	-1.32493	16.4374	-2.56566	16.4392	-3.95461	16.3234	-5.22469	16.3737	-6.41394
16.5277	-1.32554	16.5042	-2.5663	16.5051	-3.95516	16.39	-5.2253	16.4398	-6.41461
16.5934	-1.32612	16.5708	-2.5669	16.5713	-3.95571	16.4557	-5.22583	16.5055	-6.41557
16.6599	-1.32698	16.6371	-2.5675	16.638	-3.95629	16.5228	-5.22632	16.5725	-6.4164
16.7273	-1.32828	16.703	-2.56809	16.7052	-3.95683	16.5891	-5.22687	16.6395	-6.41707
16.7922	-1.32947	16.7695	-2.56867	16.772	-3.95737	16.656	-5.22762	16.7068	-6.41763
16.8594	-1.33048	16.8363	-2.56926	16.8392	-3.95794	16.7227	-5.22826	16.7721	-6.41818
16.9272	-1.33126	16.9048	-2.56986	16.9051	-3.95857	16.7898	-5.229	16.8392	-6.41873
16.9918	-1.33194	16.9705	-2.57046	16.9716	-3.95923	16.8557	-5.22967	16.9062	-6.41929
17.0604	-1.33254	17.0371	-2.57116	17.038	-3.95982	16.9214	-5.2303	16.9734	-6.41991
17.1269	-1.33315	17.1042	-2.57182	17.1056	-3.96039	16.988	-5.23095	17.0393	-6.42085
17.1925	-1.33395	17.1695	-2.57243	17.1712	-3.96099	17.0549	-5.23156	17.1062	-6.42187
17.2595	-1.33481	17.2364	-2.57313	17.2375	-3.96155	17.1213	-5.23211	17.1716	-6.42241
17.3247	-1.3354	17.3036	-2.57371	17.3053	-3.96213	17.1877	-5.23268	17.2383	-6.42293
17.3918	-1.33615	17.37	-2.57427	17.3707	-3.96271	17.2545	-5.23334	17.3052	-6.42345
17.4585	-1.33681	17.4372	-2.57481	17.4371	-3.96327	17.3219	-5.234	17.3716	-6.42403
17.5248	-1.3375	17.5018	-2.57536	17.5032	-3.96387	17.3878	-5.23459	17.4391	-6.42476
17.5919	-1.33836	17.5691	-2.57596	17.5702	-3.96447	17.4549	-5.23518	17.5058	-6.42544
17.6577	-1.339	17.6363	-2.57663	17.637	-3.96507	17.5211	-5.23582	17.573	-6.42603
17.7257	-1.33958	17.7029	-2.57722	17.7049	-3.96567	17.5869	-5.2364	17.6387	-6.42664
17.7913	-1.3402	17.7697	-2.57778	17.7708	-3.96626	17.6539	-5.23723	17.7047	-6.42754
17.8586	-1.34095	17.8368	-2.57832	17.8374	-3.96686	17.7198	-5.23788	17.7707	-6.4283
17.9251	-1.34202	17.9019	-2.57888	17.9031	-3.96744	17.7861	-5.23847	17.8372	-6.42909
17.9911	-1.34304	17.9695	-2.57967	17.97	-3.968	17.8542	-5.23905	17.9044	-6.42967
18.0579	-1.34389	18.0354	-2.5809	18.0377	-3.96855	17.9201	-5.23959	17.9712	-6.43019
18.1246	-1.34451	18.1023	-2.58163	18.1036	-3.9691	17.9869	-5.24016	18.0382	-6.43076
18.1917	-1.3452	18.1675	-2.58221	18.1698	-3.96964	18.0536	-5.24093	18.1045	-6.43138
18.2572	-1.34617	18.2351	-2.58272	18.2365	-3.9702	18.1203	-5.24171	18.1708	-6.43233
18.3242	-1.34689	18.3026	-2.58322	18.3023	-3.97104	18.1863	-5.24298	18.2378	-6.433
18.391	-1.34768	18.3684	-2.58376	18.3695	-3.97193	18.2525	-5.24367	18.3049	-6.43357
18.4571	-1.34851	18.4337	-2.58434	18.4366	-3.97251	18.32	-5.24424	18.3712	-6.43413
18.5232	-1.34911	18.5018	-2.58491	18.5031	-3.97308	18.3871	-5.24479	18.4375	-6.43485
18.5905	-1.34972	18.5685	-2.58548	18.5697	-3.97363	18.4526	-5.24534	18.5036	-6.43618
18.6566	-1.35034	18.6349	-2.58606	18.6356	-3.97422	18.5197	-5.24592	18.5702	-6.43741
18.7246	-1.35095	18.7016	-2.58664	18.7025	-3.97488	18.585	-5.24679	18.6365	-6.43869
18.7902	-1.35177	18.7682	-2.58722	18.7701	-3.97552	18.6519	-5.24794	18.7022	-6.43968
18.8576	-1.35268	18.8355	-2.58779	18.8367	-3.97606	18.7196	-5.2487	18.7689	-6.44025
18.9236	-1.35335	18.9013	-2.58836	18.9029	-3.9766	18.7866	-5.24931	18.8366	-6.44091
18.9905	-1.35398	18.9682	-2.58903	18.9686	-3.97713	18.8523	-5.2499	18.903	-6.44138
19.0578	-1.35477	19.034	-2.58991	19.0347	-3.97766	18.9187	-5.25047	18.9696	-6.44186
19.1227	-1.35568	19.1006	-2.59093	19.1017	-3.97819	18.9852	-5.25105	19.0373	-6.44239
19.1909	-1.35652	19.1675	-2.5916	19.1676	-3.97871	19.0516	-5.25161	19.1031	-6.44305
19.257	-1.35742	19.2349	-2.59216	19.2348	-3.97926	19.1184	-5.25217	19.1687	-6.44401
19.3231	-1.35804	19.3021	-2.59273	19.3014	-3.97996	19.1854	-5.25276	19.235	-6.44487
19.3902	-1.35883	19.3687	-2.59329	19.3671	-3.9807	19.2512	-5.25336	19.303	-6.44553
19.4564	-1.36028	19.4337	-2.59388	19.434	-3.98129	19.3195	-5.25395	19.3693	-6.44614
19.5233	-1.36173	19.4998	-2.59471	19.5009	-3.98185	19.3861	-5.25452	19.4357	-6.44673
19.5898	-1.36257	19.5664	-2.59536	19.5679	-3.98239	19.4511	-5.25512	19.5025	-6.4473
19.6553	-1.36321	19.6343	-2.59591	19.6349	-3.98298	19.5186	-5.25571	19.569	-6.44787
19.7233	-1.36392	19.7012	-2.59641	19.7015	-3.98366	19.5852	-5.25631	19.6357	-6.44843
19.7891	-1.36467	19.7674	-2.59685	19.7673	-3.9843	19.6522	-5.25699	19.7019	-6.44897
19.8569	-1.3653	19.8339	-2.59735	19.8348	-3.98495	19.7186	-5.25786	19.7682	-6.44951
19.9232	-1.36592	19.8992	-2.59792	19.9013	-3.98551	19.7851	-5.25889	19.8344	-6.45007
19.9892	-1.3665	19.967	-2.59856	19.9679	-3.98607	19.8519	-5.25961	19.9017	-6.45081
20.0556	-1.3671	20.0313	-2.59947	20.0342	-3.98662	19.9172	-5.26021	19.9693	-6.45154
20.1228	-1.36804	20.0993	-2.60008	20.1009	-3.98714	19.9839	-5.26075	20.0346	-6.45246
20.1889	-1.36969	20.1659	-2.60058	20.1666	-3.98768	20.0508	-5.26131	20.1015	-6.4535
20.2556	-1.37236	20.233	-2.60109	20.2333	-3.98821	20.1178	-5.26188	20.1681	-6.45419
20.3214	-1.37366	20.2994	-2.6016	20.2992	-3.98872	20.1842	-5.26246	20.2347	-6.45474
20.3894	-1.37425	20.3666	-2.6022	20.3656	-3.98924	20.2509	-5.263	20.3013	-6.45529
20.4558	-1.37483	20.4334	-2.60321	20.4337	-3.98973	20.3174	-5.26355	20.3681	-6.45584
20.522	-1.37543	20.4994	-2.60405	20.5001	-3.99026	20.3835	-5.26411	20.4347	-6.45639
20.5887	-1.37604	20.5666	-2.60461	20.5673	-3.99081	20.4499	-5.26485	20.5011	-6.45695
20.6531	-1.3767	20.6332	-2.60513	20.6347	-3.99137	20.5172	-5.2656	20.5674	-6.45753
20.7212	-1.3773	20.6989	-2.60563	20.7003	-3.99192	20.5837	-5.26647	20.6344	-6.45811
20.7879	-1.37787	20.7656	-2.60618	20.7667	-3.99246	20.65	-5.26716	20.7005	-6.45895
20.8558	-1.37845	20.8319	-2.60672	20.8334	-3.99299	20.7161	-5.26774	20.7678	-6.45988
20.9217	-1.37901	20.8987	-2.60725	20.8994	-3.99353	20.7824	-5.26832	20.8338	-6.46045
20.9885	-1.37956	20.9645	-2.6078	20.966	-3.99408	20.8484	-5.26892	20.9008	-6.461
21.0544	-1.3801	21.0316	-2.60833	21.0322	-3.99463	20.916	-5.2695	20.9668	-6.46156
21.1213	-1.38067	21.0986	-2.60883	21.0998	-3.99516	20.9829	-5.27004	21.0335	-6.46211
21.1874	-1.38151	21.1653	-2.60934	21.1651	-3.99571	21.05	-5.27057	21.0995	-6.46269
21.2544	-1.38261	21.2322	-2.60984	21.2325	-3.99625	21.117	-5.27111	21.1666	-6.46328
21.3207	-1.38384	21.2992	-2.61035	21.298	-3.9968	21.1834	-5.27176	21.233	-6.46386
21.3874	-1.38454	21.3656	-2.6109	21.3646	-3.99736	21.2482	-5.27284	21.2999	-6.46449
21.4544	-1.38511	21.4324	-2.61145	21.4322	-3.99793	21.3151	-5.27371	21.3671	-6.46549
21.5216	-1.38569	21.4988	-2.61198	21.4999	-3.99848	21.382	-5.27428	21.4325	-6.46633
21.5875	-1.38624	21.5646	-2.61251	21.5658	-3.99904	21.4477	-5.27483	21.4992	-6.46691
21.6536	-1.3868	21.6317	-2.61335	21.6321	-3.99958	21.5159	-5.27534	21.5655	-6.46746
21.7203	-1.38741	21.6988	-2.61508	21.698	-4.00014	21.582	-5.27587	21.6324	-6.468
21.7874	-1.38804	21.765	-2.6162	21.7657	-4.00072	21.648	-5.27645	21.6989	-6.46857
21.8534	-1.38865	21.8315	-2.61676	21.8324	-4.00127	21.7155	-5.27704	21.7653	-6.46963
21.9205	-1.38923	21.8981	-2.61725	21.8992	-4.00179	21.781	-5.27798	21.8319	-6.47081
21.9869	-1.38981	21.9641	-2.61772	21.9654	-4.00231	21.8478	-5.27899	21.8992	-6.47151
22.055	-1.39041	22.0316	-2.61824	22.0321	-4.00286	21.9156	-5.27954	21.9662	-6.4721
22.1199	-1.39118	22.0982	-2.61876	22.0992	-4.00408	21.9823	-5.28007	22.0326	-6.47267
22.1861	-1.39246	22.164	-2.61927	22.165	-4.00515	22.0494	-5.28062	22.099	-6.47325
22.2529	-1.39369	22.2308	-2.61975	22.231	-4.00598	22.1152	-5.28119	22.1649	-6.47383
22.3189	-1.39459	22.2975	-2.6202	22.2993	-4.0065	22.181	-5.28249	22.2314	-6.47442
22.3866	-1.39516	22.3632	-2.6207	22.3642	-4.00699	22.2474	-5.28387	22.2993	-6.47495
22.4529	-1.39573	22.4308	-2.62121	22.4302	-4.00747	22.3137	-5.2845	22.3655	-6.47547
22.5193	-1.3963	22.4972	-2.62186	22.497	-4.00796	22.3806	-5.28503	22.4313	-6.47617
22.586	-1.39691	22.5648	-2.62245	22.5648	-4.00844	22.4479	-5.28555	22.4983	-6.47704
22.6525	-1.39761	22.6309	-2.623	22.6298	-4.00894	22.514	-5.2861	22.5643	-6.47864
22.7205	-1.39825	22.6971	-2.62355	22.6979	-4.00944	22.5805	-5.28668	22.632	-6.47969
22.7866	-1.39896	22.7635	-2.62414	22.7633	-4.00995	22.6477	-5.28754	22.6984	-6.48029
22.8517	-1.39961	22.8289	-2.62473	22.8312	-4.01047	22.7139	-5.28834	22.7642	-6.48086
22.9181	-1.40027	22.8972	-2.62539	22.8974	-4.01101	22.7811	-5.28893	22.8312	-6.4814
22.9841	-1.40087	22.9647	-2.62595	22.9639	-4.01159	22.8478	-5.28944	22.898	-6.48192
23.0521	-1.40148	23.0307	-2.62653	23.03	-4.01217	22.9139	-5.28993	22.9654	-6.48245
23.1192	-1.4022	23.0966	-2.62709	23.0959	-4.01269	22.9805	-5.29042	23.0311	-6.48305
23.1858	-1.40302	23.1634	-2.62763	23.1626	-4.01319	23.0472	-5.29097	23.0982	-6.48442
23.2529	-1.40401	23.2291	-2.62817	23.2292	-4.01367	23.1132	-5.29175	23.1634	-6.48583
23.3171	-1.40502	23.2956	-2.62871	23.2967	-4.01419	23.1791	-5.29297	23.23	-6.4867
23.3855	-1.4058	23.3623	-2.62924	23.3634	-4.01481	23.2456	-5.29401	23.2972	-6.48737
23.4518	-1.40641	23.4297	-2.62975	23.4304	-4.01535	23.3123	-5.29464	23.364	-6.48788
23.5189	-1.407	23.497	-2.63024	23.4951	-4.01591	23.3786	-5.29515	23.4305	-6.48839
23.5863	-1.40761	23.5625	-2.63078	23.5624	-4.01647	23.4459	-5.29566	23.4958	-6.48891
23.6516	-1.40838	23.6287	-2.63131	23.6295	-4.01711	23.513	-5.29618	23.5634	-6.48943
23.7184	-1.40904	23.6961	-2.63188	23.6948	-4.01773	23.5786	-5.29686	23.6296	-6.48995
23.7841	-1.40966	23.7626	-2.63245	23.762	-4.01825	23.6468	-5.29769	23.6966	-6.49046
23.8496	-1.41029	23.8293	-2.63298	23.8287	-4.01875	23.7127	-5.29846	23.7638	-6.49097
23.9188	-1.41113	23.8956	-2.63358	23.8948	-4.01927	23.779	-5.29908	23.8313	-6.49152
23.9851	-1.41247	23.9625	-2.63421	23.9621	-4.01979	23.8466	-5.29962	23.8964	-6.49209
24.0525	-1.41351	24.0293	-2.63477	24.0297	-4.02032	23.9122	-5.30016	23.9638	-6.49266
24.1172	-1.41422	24.0955	-2.63537	24.0958	-4.02086	23.9791	-5.30067	24.0301	-6.49323
24.1836	-1.41488	24.1615	-2.63609	24.1631	-4.02138	24.0457	-5.30118	24.0971	-6.49395
24.2507	-1.4156	24.2293	-2.63682	24.2297	-4.02189	24.1126	-5.30187	24.1623	-6.49495
24.3163	-1.41621	24.2955	-2.63738	24.296	-4.02243	24.1794	-5.30246	24.2296	-6.49567
24.3851	-1.41681	24.3628	-2.63792	24.3622	-4.02306	24.2458	-5.30323	24.2961	-6.49625
24.4512	-1.41739	24.4289	-2.63842	24.4303	-4.02368	24.3114	-5.30413	24.3635	-6.49692
24.5162	-1.418	24.4957	-2.63891	24.4968	-4.02423	24.3781	-5.30468	24.4292	-6.49773
24.5834	-1.41922	24.5615	-2.63946	24.5633	-4.02475	24.4455	-5.30523	24.4965	-6.49859
24.6495	-1.42083	24.6292	-2.64045	24.6283	-4.02526	24.5125	-5.30577	24.5627	-6.49927
24.7168	-1.4216	24.6946	-2.64158	24.6966	-4.02582	24.5785	-5.30627	24.6296	-6.49982
24.7843	-1.42223	24.7616	-2.64248	24.7613	-4.02642	24.6449	-5.30681	24.6962	-6.50031
24.8514	-1.42281	24.8276	-2.64304	24.8285	-4.02707	24.7111	-5.30736	24.7618	-6.5008
24.9167	-1.42346	24.8944	-2.64359	24.8953	-4.02767	24.7782	-5.30791	24.8293	-6.50132
24.9838	-1.42516	24.9609	-2.6441	24.9622	-4.02819	24.8449	-5.30852	24.8953	-6.50186
25.0504	-1.42703	25.0286	-2.64461	25.0273	-4.02872	24.9119	-5.30935	24.9631	-6.50273
25.1161	-1.42923	25.0953	-2.64511	25.095	-4.0292	24.9791	-5.3101	25.0295	-6.50383
25.1825	-1.43062	25.1624	-2.64562	25.1617	-4.02965	25.0449	-5.31142	25.0952	-6.50484
25.2486	-1.43129	25.2293	-2.64616	25.2282	-4.03016	25.1121	-5.3124	25.1623	-6.50552
25.3154	-1.43207	25.295	-2.64671	25.2942	-4.0307	25.1778	-5.313	25.2284	-6.50613
25.3823	-1.43262	25.3615	-2.64726	25.3604	-4.03146	25.2436	-5.3136	25.2949	-6.50668
25.4493	-1.43317	25.4277	-2.64796	25.4272	-4.0327	25.3092	-5.31417	25.3609	-6.50724
25.515	-1.43374	25.4944	-2.64865	25.4938	-4.03373	25.3774	-5.31471	25.4277	-6.50814
25.582	-1.43431	25.5603	-2.64937	25.5599	-4.0345	25.4444	-5.31524	25.4949	-6.50878
25.6495	-1.43487	25.6272	-2.65009	25.6271	-4.03504	25.5114	-5.31571	25.5616	-6.50934
25.7153	-1.43544	25.6941	-2.65069	25.6941	-4.03556	25.5775	-5.31615	25.6268	-6.50987
25.7824	-1.43613	25.7607	-2.65125	25.7609	-4.03607	25.6435	-5.31663	25.6936	-6.51038
25.8492	-1.43709	25.8275	-2.6518	25.8273	-4.03658	25.7092	-5.31721	25.7597	-6.51092
25.9148	-1.43804	25.8939	-2.65236	25.8928	-4.03711	25.7774	-5.31807	25.8268	-6.51172
25.9806	-1.43871	25.9609	-2.6529	25.9606	-4.03761	25.8435	-5.31936	25.8937	-6.51272
26.0479	-1.43938	26.0278	-2.65344	26.0264	-4.03809	25.9105	-5.32048	25.961	-6.51337
26.1147	-1.44013	26.0934	-2.65398	26.0933	-4.03857	25.9775	-5.32109	26.0274	-6.51391
26.1803	-1.44078	26.1605	-2.65452	26.1592	-4.03908	26.044	-5.32165	26.0939	-6.51446
26.2483	-1.44136	26.2271	-2.65505	26.2257	-4.03964	26.1104	-5.32231	26.1611	-6.51503
26.3144	-1.44194	26.2939	-2.65557	26.2928	-4.0402	26.1769	-5.32309	26.2275	-6.51563
26.3823	-1.44289	26.3602	-2.65608	26.3599	-4.0407	26.243	-5.32402	26.2942	-6.51621
26.4487	-1.44393	26.4263	-2.65661	26.4272	-4.04114	26.3091	-5.32458	26.3606	-6.5168
26.5151	-1.44515	26.4926	-2.6573	26.4944	-4.0416	26.376	-5.3251	26.4271	-6.51751
26.5811	-1.4463	26.5596	-2.65823	26.56	-4.04209	26.4432	-5.32564	26.4933	-6.5181
26.6476	-1.44755	26.6256	-2.65883	26.6262	-4.04261	26.5111	-5.32629	26.5602	-6.51884
26.7157	-1.44857	26.6922	-2.65941	26.6934	-4.04314	26.5764	-5.32695	26.6271	-6.5195
26.7811	-1.44958	26.7584	-2.65994	26.7598	-4.04367	26.6424	-5.3275	26.6934	-6.52009
26.8481	-1.45018	26.8266	-2.66047	26.8263	-4.04421	26.709	-5.328	26.7599	-6.52067
26.9146	-1.45075	26.8935	-2.66109	26.893	-4.04483	26.7756	-5.32849	26.8276	-6.52125
26.9805	-1.45132	26.9604	-2.66166	26.9597	-4.04551	26.8427	-5.32898	26.8925	-6.52183
27.048	-1.45189	27.0263	-2.66221	27.0264	-4.04607	26.9091	-5.32963	26.9611	-6.52246
27.1147	-1.45244	27.0928	-2.66277	27.0934	-4.04661	26.9755	-5.33086	27.0269	-6.52307
27.1815	-1.45302	27.1589	-2.66334	27.159	-4.04723	27.0428	-5.33213	27.0935	-6.52366
27.2473	-1.45389	27.2259	-2.66389	27.2256	-4.04785	27.1091	-5.33292	27.1602	-6.52459
27.3134	-1.45631	27.2929	-2.66445	27.2927	-4.04841	27.1754	-5.33355	27.2257	-6.52605
27.3798	-1.4592	27.359	-2.66504	27.3596	-4.04893	27.2427	-5.33414	27.2933	-6.52681
27.4468	-1.46063	27.4258	-2.66564	27.4263	-4.04946	27.3089	-5.33471	27.3604	-6.5275
27.5126	-1.46118	27.4924	-2.66628	27.4924	-4.05006	27.3746	-5.3353	27.427	-6.52804
27.5801	-1.46174	27.5585	-2.66707	27.5578	-4.0512	27.4413	-5.33584	27.4934	-6.52857
27.6467	-1.46231	27.6265	-2.66783	27.6243	-4.0519	27.5083	-5.33636	27.5595	-6.52914
27.7143	-1.4631	27.6923	-2.66839	27.6913	-4.05242	27.5742	-5.33689	27.626	-6.52973
27.7805	-1.46384	27.7586	-2.66895	27.7591	-4.05287	27.6415	-5.33745	27.6926	-6.53031
27.847	-1.46449	27.8253	-2.66951	27.8256	-4.05329	27.708	-5.338	27.758	-6.53096
27.9123	-1.46521	27.891	-2.67008	27.8929	-4.05376	27.7752	-5.33856	27.8244	-6.5318
27.9806	-1.46602	27.9583	-2.67066	27.9581	-4.05432	27.8418	-5.33908	27.8917	-6.53275
28.0458	-1.46719	28.0263	-2.67121	28.0254	-4.05486	27.9093	-5.33956	27.9595	-6.5334
28.1122	-1.46802	28.0922	-2.67177	28.0915	-4.0554	27.9747	-5.34009	28.0258	-6.53398
28.1791	-1.46858	28.1589	-2.67232	28.1584	-4.05595	28.0414	-5.34064	28.0918	-6.53454
28.2455	-1.46907	28.2252	-2.67286	28.2244	-4.05649	28.1082	-5.34127	28.1583	-6.53507
28.3121	-1.46957	28.292	-2.67341	28.2916	-4.05702	28.1756	-5.34189	28.2247	-6.5356
28.3793	-1.47034	28.3589	-2.67405	28.359	-4.05754	28.2413	-5.34247	28.2915	-6.53616
28.4463	-1.47149	28.4248	-2.67475	28.4255	-4.05807	28.3084	-5.34305	28.358	-6.53669
28.5127	-1.47247	28.4904	-2.67591	28.4914	-4.05861	28.375	-5.34363	28.4251	-6.53723
28.5802	-1.47313	28.5565	-2.67665	28.5578	-4.05918	28.4416	-5.3443	28.4919	-6.53778
28.6458	-1.47374	28.624	-2.6772	28.6241	-4.05971	28.5081	-5.34507	28.5589	-6.53833
28.7126	-1.47436	28.6917	-2.67775	28.6917	-4.0602	28.5734	-5.3457	28.6252	-6.53956
28.7789	-1.47519	28.7577	-2.67829	28.7584	-4.06064	28.6401	-5.3463	28.6914	-6.54135
28.8456	-1.47583	28.8245	-2.67888	28.825	-4.06111	28.7069	-5.34687	28.7583	-6.54229
28.9123	-1.47658	28.8903	-2.67968	28.8913	-4.06172	28.7739	-5.34744	28.8256	-6.54302
28.9777	-1.47759	28.9569	-2.68029	28.9581	-4.06233	28.8409	-5.34802	28.8916	-6.54366
29.0447	-1.4786	29.0239	-2.68083	29.0254	-4.06288	28.9076	-5.34877	28.9583	-6.54429
29.111	-1.47942	29.0905	-2.68137	29.0927	-4.06343	28.9744	-5.34971	29.0248	-6.54505
29.178	-1.48012	29.1584	-2.6819	29.1587	-4.06398	29.041	-5.35027	29.0911	-6.54581
29.2449	-1.48074	29.2234	-2.6825	29.2245	-4.0646	29.1076	-5.35081	29.1575	-6.54637
29.3106	-1.48132	29.2914	-2.68321	29.2911	-4.06549	29.1746	-5.35138	29.2247	-6.54694
29.3788	-1.4819	29.3566	-2.68385	29.358	-4.0661	29.2409	-5.35193	29.2912	-6.54749
29.444	-1.48258	29.4238	-2.68462	29.4241	-4.06666	29.3066	-5.35252	29.357	-6.54801
29.5116	-1.48477	29.4907	-2.6852	29.4912	-4.0672	29.3732	-5.35314	29.4243	-6.5485
29.5783	-1.48619	29.5561	-2.68575	29.5579	-4.06772	29.4398	-5.3537	29.4908	-6.54902
29.6438	-1.48726	29.6241	-2.68632	29.6235	-4.06821	29.508	-5.35426	29.5572	-6.54965
29.7101	-1.48839	29.6912	-2.68688	29.6916	-4.06872	29.5746	-5.35484	29.6248	-6.55023
29.7774	-1.48944	29.757	-2.68746	29.7578	-4.06925	29.6407	-5.35542	29.6905	-6.55081
29.8439	-1.49009	29.8239	-2.68801	29.8241	-4.06978	29.7067	-5.35595	29.7572	-6.55138
29.91	-1.49069	29.8889	-2.6886	29.8916	-4.07034	29.7737	-5.35646	29.8239	-6.55194
29.9753	-1.49133	29.9559	-2.6892	29.9575	-4.07089	29.8398	-5.357	29.8905	-6.55275
30.0434	-1.49216	30.0221	-2.68985	30.0248	-4.07144	29.9062	-5.35758	29.9577	-6.55344
30.1105	-1.49278	30.0891	-2.69064	30.0908	-4.07196	29.9729	-5.35822	30.0232	-6.55401
30.1776	-1.49337	30.1557	-2.69135	30.1572	-4.07244	30.0404	-5.35882	30.0897	-6.55459
30.2439	-1.49403	30.2221	-2.69191	30.2239	-4.07296	30.1059	-5.35936	30.1575	-6.5554
30.3099	-1.49474	30.2898	-2.69247	30.2912	-4.07349	30.173	-5.36	30.2242	-6.55634
30.3764	-1.49537	30.357	-2.69303	30.3576	-4.07404	30.2389	-5.36062	30.291	-6.55693
30.4434	-1.49628	30.4235	-2.6936	30.4245	-4.07457	30.3064	-5.36117	30.3574	-6.55752
30.5102	-1.49743	30.4898	-2.69418	30.4904	-4.07508	30.3729	-5.36171	30.4248	-6.5581
30.576	-1.49913	30.5555	-2.69482	30.5576	-4.07559	30.44	-5.36225	30.4897	-6.55871
30.6437	-1.50033	30.6225	-2.69542	30.624	-4.07613	30.5056	-5.3628	30.5566	-6.55985
30.7095	-1.50116	30.6889	-2.69603	30.6906	-4.07667	30.5724	-5.36399	30.6235	-6.56082
30.7761	-1.50179	30.7563	-2.69673	30.7569	-4.07753	30.6401	-5.36506	30.6887	-6.56138
30.8425	-1.50236	30.8227	-2.69748	30.8228	-4.07877	30.7067	-5.36565	30.7563	-6.56196
30.9087	-1.50296	30.8896	-2.69815	30.8907	-4.07932	30.7724	-5.36639	30.8242	-6.56255
30.9757	-1.50361	30.9558	-2.69874	30.9572	-4.07983	30.8389	-5.36702	30.8901	-6.56311
31.0418	-1.50474	31.0227	-2.69937	31.0245	-4.08028	30.9045	-5.36769	30.9557	-6.56367
31.1084	-1.50654	31.0883	-2.70029	31.0909	-4.08073	30.9715	-5.36833	31.023	-6.56419
31.1758	-1.50815	31.1559	-2.70114	31.1575	-4.08134	31.0384	-5.36893	31.0895	-6.56471
31.243	-1.50955	31.2223	-2.70174	31.2243	-4.08212	31.1072	-5.36947	31.1559	-6.56526
31.3089	-1.51065	31.2894	-2.70228	31.2906	-4.08276	31.1732	-5.36999	31.2234	-6.56582
31.376	-1.51147	31.3558	-2.70283	31.357	-4.08327	31.2385	-5.37053	31.289	-6.5664
31.4428	-1.51236	31.4213	-2.70345	31.4235	-4.08374	31.3058	-5.37109	31.3556	-6.56702
31.5086	-1.5133	31.4885	-2.70452	31.4904	-4.08424	31.3717	-5.37165	31.4227	-6.56769
31.5753	-1.51385	31.5547	-2.70582	31.5573	-4.08477	31.438	-5.3722	31.4891	-6.56827
31.6414	-1.5144	31.6217	-2.70667	31.6226	-4.08555	31.5056	-5.37278	31.5557	-6.56885
31.7091	-1.51501	31.6886	-2.70725	31.6902	-4.0861	31.5728	-5.37337	31.6233	-6.56966
31.775	-1.51607	31.7544	-2.70783	31.7565	-4.08661	31.6392	-5.37396	31.6889	-6.57048
31.8426	-1.51809	31.8226	-2.70838	31.8237	-4.0871	31.7061	-5.37455	31.7558	-6.57139
31.9089	-1.51985	31.8893	-2.70895	31.8902	-4.08759	31.7729	-5.37516	31.8227	-6.57222
31.9742	-1.52051	31.9564	-2.70955	31.9577	-4.0881	31.84	-5.37607	31.8886	-6.57275
32.0422	-1.52105	32.022	-2.71014	32.0235	-4.08871	31.9058	-5.37769	31.9569	-6.57326
32.1085	-1.52162	32.0879	-2.71078	32.0909	-4.0893	31.9723	-5.37906	32.0229	-6.5738
32.175	-1.52239	32.155	-2.71167	32.1571	-4.08981	32.0381	-5.37971	32.0889	-6.57438
32.2421	-1.52445	32.2206	-2.71309	32.2243	-4.09031	32.1051	-5.38026	32.1558	-6.57497
32.308	-1.5263	32.2882	-2.71401	32.2894	-4.09079	32.1715	-5.38083	32.2212	-6.57555
32.3745	-1.52728	32.3556	-2.71458	32.3564	-4.09128	32.2384	-5.38136	32.2898	-6.57612
32.4421	-1.52793	32.4222	-2.71509	32.4233	-4.09179	32.3043	-5.38193	32.3564	-6.57667
32.5078	-1.5285	32.4879	-2.71559	32.49	-4.0923	32.372	-5.38246	32.4219	-6.57724
32.574	-1.52903	32.5538	-2.71613	32.5567	-4.0929	32.4389	-5.38301	32.4887	-6.57792
32.6401	-1.52974	32.6211	-2.71672	32.6235	-4.09344	32.5063	-5.38355	32.5546	-6.57871
32.7084	-1.53086	32.688	-2.71761	32.6901	-4.09397	32.5723	-5.38411	32.6209	-6.57938
32.7744	-1.53245	32.7542	-2.71882	32.757	-4.09452	32.6387	-5.38477	32.6868	-6.57997
32.8414	-1.53413	32.8216	-2.71976	32.8231	-4.09505	32.7049	-5.38593	32.7544	-6.58053
32.9072	-1.53532	32.8867	-2.72038	32.8897	-4.09558	32.7715	-5.38762	32.8213	-6.58108
32.9734	-1.53595	32.9548	-2.72091	32.9559	-4.09611	32.8388	-5.38883	32.8871	-6.58164
33.0407	-1.53649	33.0219	-2.72144	33.0224	-4.09661	32.9041	-5.38947	32.9548	-6.58223
33.1074	-1.53704	33.088	-2.72201	33.09	-4.09712	32.9712	-5.38998	33.0214	-6.58305
33.1734	-1.53762	33.1544	-2.72286	33.1563	-4.09764	33.0374	-5.39047	33.0886	-6.58427
33.2397	-1.5383	33.2202	-2.72435	33.2219	-4.09816	33.1041	-5.39098	33.155	-6.5849
33.3062	-1.53885	33.2877	-2.72521	33.2882	-4.09865	33.1705	-5.39157	33.2209	-6.5855
33.3736	-1.53941	33.3538	-2.7258	33.3562	-4.09916	33.2381	-5.39219	33.2881	-6.58631
33.4401	-1.54013	33.4206	-2.72634	33.4228	-4.09976	33.3037	-5.39272	33.3539	-6.5874
33.5071	-1.54199	33.4863	-2.7269	33.49	-4.10031	33.3699	-5.39324	33.4206	-6.58868
33.5741	-1.54478	33.5527	-2.72769	33.5551	-4.10084	33.4366	-5.39377	33.4865	-6.58938
33.6392	-1.54701	33.6197	-2.72883	33.6214	-4.10136	33.5036	-5.3943	33.5536	-6.59001
33.7053	-1.54852	33.6863	-2.72996	33.6883	-4.10188	33.5703	-5.39483	33.6213	-6.59059
33.7727	-1.54958	33.7526	-2.73063	33.7551	-4.1024	33.638	-5.39539	33.6875	-6.59114
33.8385	-1.55084	33.8197	-2.73116	33.8204	-4.10295	33.7044	-5.39594	33.7539	-6.59168
33.9054	-1.55195	33.8871	-2.73168	33.8878	-4.10349	33.771	-5.39682	33.8199	-6.59222
33.9719	-1.55252	33.9542	-2.73221	33.9543	-4.10399	33.8367	-5.39776	33.8869	-6.59278
34.0387	-1.55323	34.0196	-2.73277	34.0217	-4.10452	33.9037	-5.39832	33.9542	-6.59335
34.1062	-1.55373	34.0859	-2.73335	34.0894	-4.10505	33.9705	-5.39889	34.0201	-6.59393
34.1731	-1.55423	34.1527	-2.73409	34.1555	-4.10553	34.0363	-5.39951	34.0867	-6.59451
34.2391	-1.55523	34.22	-2.73542	34.2206	-4.10603	34.1027	-5.40063	34.1532	-6.5951
34.3048	-1.55663	34.2861	-2.73683	34.2876	-4.10655	34.169	-5.4018	34.221	-6.59569
34.3732	-1.5582	34.3516	-2.73803	34.3541	-4.10721	34.2363	-5.40234	34.2878	-6.59628
34.4391	-1.56026	34.4187	-2.73878	34.4207	-4.10793	34.3036	-5.40283	34.3542	-6.59687
34.5056	-1.56224	34.484	-2.73936	34.4873	-4.10851	34.3702	-5.4033	34.4203	-6.59743
34.5715	-1.5636	34.5519	-2.73992	34.5543	-4.10902	34.4361	-5.40377	34.487	-6.59797
34.6379	-1.56424	34.619	-2.74048	34.6214	-4.10952	34.503	-5.40427	34.5532	-6.59865
34.7052	-1.56476	34.6848	-2.74104	34.6871	-4.11004	34.5708	-5.40487	34.62	-6.59996
34.7723	-1.56529	34.7522	-2.74163	34.7537	-4.11059	34.6371	-5.40569	34.6856	-6.60168
34.8381	-1.56592	34.8178	-2.74272	34.8195	-4.11113	34.704	-5.40701	34.7535	-6.60304
34.9053	-1.56681	34.8844	-2.74383	34.8854	-4.11166	34.7696	-5.40818	34.8206	-6.6037
34.972	-1.56783	34.9515	-2.7446	34.953	-4.11216	34.8351	-5.40906	34.886	-6.60434
35.0379	-1.56922	35.0187	-2.74517	35.0203	-4.11264	34.9028	-5.40966	34.953	-6.60541
35.1042	-1.57098	35.085	-2.74579	35.0877	-4.11313	34.968	-5.41023	35.0182	-6.60685
35.1707	-1.57299	35.1516	-2.74654	35.1552	-4.11364	35.0346	-5.41104	35.0857	-6.60784
35.2379	-1.57424	35.218	-2.74737	35.2204	-4.11424	35.1034	-5.41181	35.1517	-6.60876
35.3039	-1.57503	35.2835	-2.7481	35.2873	-4.11519	35.1699	-5.41258	35.2188	-6.60934
35.3722	-1.57599	35.3506	-2.74886	35.3529	-4.11639	35.2356	-5.41315	35.2857	-6.60982
35.4373	-1.57646	35.4178	-2.75017	35.4191	-4.11737	35.3017	-5.41369	35.353	-6.61034
35.5039	-1.57696	35.4847	-2.7515	35.4858	-4.11801	35.3681	-5.41426	35.4192	-6.61086
35.571	-1.57771	35.5499	-2.75228	35.553	-4.11854	35.4355	-5.41483	35.4864	-6.61141
35.6371	-1.57873	35.6173	-2.75291	35.6186	-4.11904	35.5022	-5.4155	35.5529	-6.61213
35.7044	-1.57977	35.6833	-2.75354	35.6865	-4.11956	35.5691	-5.41611	35.6189	-6.61277
35.77	-1.58065	35.7509	-2.7541	35.7535	-4.1201	35.6359	-5.41672	35.6862	-6.61335
35.8367	-1.58134	35.8175	-2.75471	35.8194	-4.12084	35.7022	-5.41748	35.7519	-6.61394
35.9023	-1.58246	35.8835	-2.75573	35.886	-4.12147	35.7688	-5.41812	35.819	-6.61474
35.9697	-1.58402	35.9503	-2.75678	35.952	-4.12198	35.8364	-5.41875	35.8853	-6.61561
36.0367	-1.58557	36.0171	-2.75774	36.018	-4.12248	35.9017	-5.41935	35.9527	-6.61638
36.1035	-1.58749	36.0831	-2.75891	36.0851	-4.123	35.9678	-5.41993	36.0193	-6.61696
36.1703	-1.58962	36.1504	-2.75984	36.1504	-4.12354	36.0344	-5.42051	36.0858	-6.61752
36.2361	-1.59092	36.2166	-2.76087	36.2181	-4.12434	36.101	-5.42109	36.1509	-6.61816
36.3028	-1.59175	36.2821	-2.76175	36.2848	-4.12505	36.1681	-5.42167	36.2186	-6.61883
36.3706	-1.59256	36.3495	-2.76272	36.3522	-4.12561	36.2342	-5.42227	36.2843	-6.61944
36.4365	-1.59338	36.4166	-2.76351	36.4186	-4.12616	36.3017	-5.42285	36.3508	-6.62002
36.5028	-1.59508	36.4834	-2.7644	36.4847	-4.12672	36.3671	-5.42344	36.4181	-6.62059
36.5684	-1.59806	36.5494	-2.76573	36.5521	-4.12735	36.4348	-5.42401	36.4848	-6.62118
36.6361	-1.60002	36.616	-2.76728	36.6176	-4.12807	36.5013	-5.42461	36.5514	-6.62219
36.7034	-1.60133	36.6836	-2.76887	36.6844	-4.12896	36.5677	-5.42521	36.6181	-6.62336
36.7699	-1.60244	36.7494	-2.7706	36.7512	-4.12959	36.6332	-5.42581	36.6846	-6.62409
36.8357	-1.60327	36.8157	-2.77193	36.8184	-4.13016	36.7009	-5.42648	36.7514	-6.6247
36.9019	-1.60433	36.8826	-2.77312	36.8851	-4.13082	36.7677	-5.42726	36.8183	-6.62535
36.9683	-1.60508	36.9482	-2.77414	36.9516	-4.13141	36.8333	-5.42836	36.8844	-6.62597
37.0354	-1.60557	37.0157	-2.77507	37.0171	-4.13197	36.9004	-5.42945	36.9513	-6.62655
37.1027	-1.60652	37.0824	-2.77577	37.0852	-4.13255	36.966	-5.43042	37.0179	-6.62715
37.1691	-1.60815	37.1483	-2.77683	37.1507	-4.13315	37.0331	-5.43106	37.0839	-6.62773
37.2352	-1.60982	37.2148	-2.77817	37.2176	-4.134	37.0998	-5.43163	37.15	-6.6283
37.3022	-1.61158	37.2807	-2.77921	37.2837	-4.13489	37.1665	-5.4322	37.2179	-6.62882
37.3693	-1.61298	37.3478	-2.78003	37.3492	-4.13567	37.2325	-5.43278	37.2835	-6.62937
37.435	-1.61407	37.4142	-2.7808	37.4169	-4.13627	37.2993	-5.43354	37.3505	-6.62994
37.5012	-1.6159	37.4817	-2.78162	37.483	-4.13684	37.3656	-5.43453	37.4162	-6.63058
37.5684	-1.6173	37.5476	-2.78305	37.5492	-4.13743	37.4334	-5.4352	37.4842	-6.63137
37.6348	-1.61831	37.6146	-2.78466	37.617	-4.13802	37.5005	-5.43579	37.5501	-6.63235
37.701	-1.61987	37.682	-2.78629	37.684	-4.13885	37.5666	-5.43638	37.6173	-6.63418
37.7672	-1.62117	37.7482	-2.78898	37.7499	-4.13958	37.6317	-5.43709	37.6833	-6.63575
37.8335	-1.62259	37.8138	-2.79148	37.8167	-4.14029	37.6989	-5.4381	37.7501	-6.63643
37.9004	-1.62401	37.88	-2.79323	37.8842	-4.14089	37.7665	-5.43948	37.8166	-6.63698
37.9675	-1.62506	37.9458	-2.79475	37.9489	-4.14153	37.8329	-5.44019	37.8845	-6.63753
38.0352	-1.62581	38.0135	-2.79603	38.0168	-4.1422	37.8993	-5.44103	37.9503	-6.63821
38.1017	-1.62627	38.0811	-2.79727	38.0827	-4.14307	37.9654	-5.44204	38.0161	-6.6395
38.1681	-1.62677	38.1471	-2.79903	38.1494	-4.14418	38.0312	-5.44362	38.0819	-6.64079
38.2343	-1.62774	38.2141	-2.80151	38.2164	-4.14517	38.0986	-5.4461	38.1491	-6.64214
38.3011	-1.62958	38.2799	-2.80423	38.2828	-4.14589	38.1661	-5.44794	38.2161	-6.64307
38.367	-1.63176	38.3463	-2.80661	38.3486	-4.14668	38.2322	-5.44852	38.2835	-6.64363
38.4327	-1.63401	38.4127	-2.80807	38.4144	-4.14743	38.2991	-5.44932	38.3508	-6.64432
38.4998	-1.63514	38.4792	-2.80899	38.4823	-4.1487	38.3666	-5.45062	38.4167	-6.64486
38.5662	-1.63685	38.5465	-2.8099	38.5492	-4.15005	38.4324	-5.4526	38.4827	-6.6454
38.6336	-1.63852	38.6139	-2.81141	38.6159	-4.15114	38.498	-5.45549	38.5502	-6.64604
38.7004	-1.63961	38.6797	-2.81315	38.6827	-4.15178	38.5647	-5.45678	38.6157	-6.64705
38.7676	-1.64063	38.7463	-2.81578	38.7493	-4.15264	38.6306	-5.45763	38.6822	-6.64834
38.8323	-1.64116	38.8127	-2.81833	38.815	-4.15342	38.6981	-5.45821	38.75	-6.64966
38.8996	-1.64187	38.8792	-2.82031	38.8814	-4.15422	38.7649	-5.45875	38.8161	-6.65064
38.9663	-1.64305	38.9451	-2.8221	38.9473	-4.15506	38.8315	-5.45944	38.8824	-6.6512
39.0327	-1.64498	39.0119	-2.82346	39.0139	-4.15636	38.8987	-5.46046	38.9492	-6.65204
39.0995	-1.64666	39.0789	-2.82541	39.0812	-4.15785	38.9641	-5.46165	39.0167	-6.65357
39.1656	-1.64866	39.1451	-2.8283	39.1485	-4.15912	39.0306	-5.4634	39.0828	-6.65565
39.233	-1.65135	39.2121	-2.83115	39.2145	-4.16008	39.0973	-5.46439	39.1502	-6.65782
39.2985	-1.65391	39.2782	-2.83321	39.2798	-4.16088	39.1643	-5.46555	39.2155	-6.65965
39.3654	-1.65554	39.3446	-2.83538	39.3466	-4.16177	39.2309	-5.4668	39.2821	-6.66086
39.4316	-1.65708	39.4107	-2.83761	39.4133	-4.16267	39.2977	-5.46843	39.3484	-6.66189
39.499	-1.65788	39.4763	-2.83947	39.48	-4.16417	39.3636	-5.47077	39.4152	-6.66275
39.5647	-1.65869	39.5431	-2.84112	39.5472	-4.16589	39.4295	-5.47313	39.4813	-6.66351
39.6312	-1.65975	39.6099	-2.84287	39.6133	-4.16684	39.4952	-5.47491	39.548	-6.66444
39.6978	-1.66074	39.6778	-2.84414	39.68	-4.16753	39.5631	-5.477	39.6151	-6.66501
39.765	-1.66142	39.7441	-2.84646	39.7471	-4.1683	39.63	-5.47816	39.6812	-6.66553
39.8312	-1.66215	39.8109	-2.84934	39.8125	-4.16941	39.6972	-5.47937	39.7475	-6.66607
39.8985	-1.66322	39.8757	-2.85265	39.88	-4.17119	39.7629	-5.48101	39.8152	-6.66663
39.964	-1.6653	39.9417	-2.85671	39.9457	-4.17245	39.8303	-5.48233	39.8821	-6.66715
40.0309	-1.66786	40.0092	-2.85997	40.0118	-4.17341	39.896	-5.48375	39.9481	-6.66772
40.0969	-1.66984	40.076	-2.86166	40.0787	-4.17437	39.962	-5.48564	40.0143	-6.66851
40.1632	-1.6713	40.1433	-2.86285	40.1453	-4.17499	40.0283	-5.48705	40.0808	-6.66999
40.2301	-1.67256	40.2092	-2.86407	40.2119	-4.17616	40.0949	-5.48869	40.1469	-6.67194
40.2973	-1.67401	40.2755	-2.86591	40.2795	-4.1775	40.1616	-5.49016	40.2147	-6.67365
40.3642	-1.67525	40.3416	-2.86862	40.3461	-4.17907	40.2296	-5.49093	40.2804	-6.67509
40.4315	-1.67667	40.4082	-2.8728	40.4129	-4.18068	40.2966	-5.49171	40.3468	-6.6764
40.498	-1.67811	40.4759	-2.87702	40.4783	-4.18171	40.3626	-5.49269	40.4147	-6.67796
40.563	-1.67955	40.5423	-2.88069	40.5445	-4.18257	40.4284	-5.49405	40.481	-6.68052
40.6302	-1.68113	40.6082	-2.88407	40.6114	-4.18382	40.4944	-5.49556	40.5475	-6.68302
40.6969	-1.68242	40.6746	-2.88665	40.6771	-4.18579	40.5618	-5.4974	40.6142	-6.68512
40.7632	-1.68338	40.7409	-2.88925	40.745	-4.18837	40.6289	-5.49915	40.6801	-6.68671
40.8291	-1.68421	40.8078	-2.89221	40.8117	-4.19048	40.695	-5.50077	40.7465	-6.68755
40.8959	-1.68539	40.8737	-2.89551	40.8782	-4.19276	40.762	-5.502	40.813	-6.6883
40.9621	-1.68804	40.9409	-2.89884	40.9451	-4.19467	40.8279	-5.50379	40.8808	-6.68896
41.0291	-1.6906	41.007	-2.90187	41.0106	-4.19793	40.8948	-5.50559	40.9466	-6.68956
41.096	-1.69285	41.0731	-2.90452	41.0771	-4.20111	40.9612	-5.50827	41.013	-6.69008
41.1627	-1.69443	41.14	-2.90751	41.1434	-4.20277	41.0271	-5.51213	41.0804	-6.69057
41.229	-1.69559	41.207	-2.91293	41.2102	-4.20364	41.0941	-5.51615	41.1461	-6.6911
41.296	-1.69728	41.2733	-2.9194	41.2776	-4.20444	41.1595	-5.51968	41.2124	-6.69167
41.3626	-1.69915	41.3398	-2.92367	41.3439	-4.20592	41.2265	-5.52251	41.2794	-6.69268
41.429	-1.70038	41.4065	-2.9267	41.4096	-4.209	41.2929	-5.52409	41.3465	-6.69375
41.4954	-1.70128	41.4723	-2.92961	41.4758	-4.21395	41.36	-5.52545	41.413	-6.69471
41.5619	-1.70224	41.5388	-2.93261	41.5432	-4.21778	41.4268	-5.52769	41.4791	-6.6967
41.6283	-1.70382	41.605	-2.93493	41.6088	-4.22033	41.4942	-5.53036	41.5454	-6.69966
41.6949	-1.7063	41.6716	-2.93673	41.6756	-4.22233	41.5601	-5.53368	41.612	-6.70323
41.7614	-1.70835	41.7379	-2.93874	41.742	-4.224	41.6273	-5.53729	41.6785	-6.70719
41.8281	-1.71	41.8037	-2.94243	41.8077	-4.2253	41.693	-5.53996	41.7458	-6.70984
41.8941	-1.7113	41.8708	-2.948	41.8742	-4.22662	41.7599	-5.54228	41.8124	-6.71255
41.9622	-1.71262	41.9367	-2.9535	41.941	-4.22755	41.8257	-5.54454	41.878	-6.7152
42.0276	-1.71386	42.0038	-2.9574	42.0075	-4.22884	41.8924	-5.54597	41.9446	-6.71747
42.0943	-1.71554	42.0708	-2.96123	42.0745	-4.23067	41.9592	-5.5475	42.0112	-6.71911
42.161	-1.71694	42.1375	-2.96611	42.1412	-4.23329	42.0253	-5.5499	42.0787	-6.72035
42.227	-1.71821	42.203	-2.9719	42.2077	-4.23572	42.0917	-5.55179	42.1458	-6.72145
42.2939	-1.71961	42.2693	-2.97721	42.2749	-4.23789	42.158	-5.55421	42.2113	-6.72268
42.3602	-1.72074	42.3354	-2.98153	42.3412	-4.23971	42.2241	-5.55637	42.2783	-6.72353
42.427	-1.7215	42.4016	-2.98486	42.4077	-4.24194	42.2904	-5.55797	42.3443	-6.72459
42.4934	-1.72263	42.4687	-2.98708	42.4742	-4.24459	42.3578	-5.55995	42.411	-6.72619
42.5596	-1.7239	42.5349	-2.98917	42.5396	-4.24759	42.4248	-5.56333	42.4779	-6.72822
42.6272	-1.72527	42.6007	-2.99297	42.6063	-4.25038	42.4913	-5.56743	42.5444	-6.73078
42.6932	-1.72725	42.6671	-2.9973	42.6725	-4.25273	42.5571	-5.57151	42.6114	-6.73267
42.7594	-1.72931	42.733	-3.00179	42.7395	-4.25459	42.6229	-5.57471	42.6774	-6.73433
42.8258	-1.73092	42.8004	-3.00698	42.8071	-4.25679	42.6905	-5.5773	42.7443	-6.73614
42.8926	-1.73193	42.8671	-3.01128	42.8725	-4.25926	42.7569	-5.58007	42.8107	-6.73784
42.9588	-1.73266	42.9341	-3.01588	42.9386	-4.26146	42.8234	-5.58374	42.876	-6.73955
43.0258	-1.73318	42.9995	-3.01999	43.0052	-4.26407	42.89	-5.58879	42.9433	-6.74101
43.0921	-1.73419	43.0657	-3.02489	43.0717	-4.26727	42.9547	-5.59396	43.0102	-6.74231
43.1586	-1.73599	43.132	-3.02963	43.1398	-4.27027	43.0214	-5.59898	43.0766	-6.74464
43.2253	-1.73825	43.1979	-3.03527	43.2052	-4.27303	43.0885	-5.60376	43.1439	-6.74911
43.2922	-1.74041	43.265	-3.0413	43.2715	-4.2758	43.1554	-5.6078	43.2114	-6.75403
43.3593	-1.74225	43.3306	-3.04645	43.3376	-4.27886	43.223	-5.61003	43.2768	-6.75892
43.4256	-1.74363	43.3972	-3.05003	43.4051	-4.28253	43.2887	-5.61201	43.3423	-6.76202
43.4929	-1.74496	43.4644	-3.05313	43.4714	-4.28568	43.3544	-5.61394	43.408	-6.7643
43.5575	-1.74566	43.5304	-3.05605	43.5376	-4.28851	43.421	-5.6162	43.4753	-6.76659
43.6244	-1.74643	43.5966	-3.06057	43.6042	-4.291	43.4873	-5.61963	43.542	-6.76868
43.6911	-1.74759	43.6618	-3.06902	43.6706	-4.29371	43.5531	-5.62377	43.6088	-6.77065
43.7578	-1.749	43.7277	-3.0781	43.7363	-4.29692	43.6198	-5.62657	43.6752	-6.77252
43.8243	-1.75034	43.7951	-3.0839	43.8026	-4.30009	43.6864	-5.62878	43.7412	-6.7743
43.8902	-1.75147	43.8612	-3.0866	43.8694	-4.30312	43.753	-5.63156	43.8086	-6.77573
43.9568	-1.75223	43.9288	-3.08771	43.9358	-4.30553	43.8204	-5.63456	43.8749	-6.77738
44.0247	-1.75278	43.9952	-3.0891	44.0028	-4.30808	43.8871	-5.63844	43.9417	-6.77954
44.0918	-1.75339	44.0608	-3.09348	44.0693	-4.31069	43.9529	-5.64449	44.0065	-6.78202
44.1582	-1.75405	44.1276	-3.10143	44.1352	-4.31362	44.0193	-5.65059	44.0743	-6.78527
44.2244	-1.75486	44.1928	-3.11016	44.2015	-4.31671	44.0846	-5.65631	44.141	-6.79038
44.2906	-1.75612	44.2591	-3.11835	44.2687	-4.32064	44.1519	-5.66114	44.2067	-6.79517
44.3577	-1.75737	44.3249	-3.12345	44.335	-4.32539	44.2186	-5.66451	44.2742	-6.7983
44.424	-1.75941	44.3912	-3.12574	44.402	-4.32993	44.285	-5.66782	44.3406	-6.80057
44.491	-1.76189	44.4577	-3.12863	44.4684	-4.33353	44.3509	-5.67178	44.4065	-6.80233
44.5576	-1.76471	44.5256	-3.13112	44.5346	-4.33613	44.4161	-5.67629	44.4728	-6.80524
44.6238	-1.76618	44.5904	-3.13488	44.6004	-4.33863	44.4824	-5.68141	44.5395	-6.80904
44.69	-1.7668	44.657	-3.14171	44.6677	-4.34103	44.5492	-5.6857	44.6061	-6.81355
44.7562	-1.76719	44.723	-3.14752	44.7325	-4.34341	44.6171	-5.68886	44.673	-6.81775
44.8236	-1.76759	44.7899	-3.15356	44.7996	-4.34657	44.6827	-5.69184	44.7384	-6.82145
44.889	-1.7684	44.8552	-3.15929	44.866	-4.35062	44.7497	-5.69461	44.8058	-6.8242
44.9566	-1.76932	44.9214	-3.16438	44.9326	-4.35393	44.8149	-5.69894	44.8717	-6.82664
45.0239	-1.7703	44.9872	-3.16732	44.9988	-4.35646	44.8818	-5.70549	44.9371	-6.82895
45.0897	-1.7709	45.0537	-3.16923	45.0659	-4.35858	44.9471	-5.71261	45.0045	-6.83096
45.1575	-1.77153	45.1211	-3.17074	45.1325	-4.36112	45.0146	-5.71765	45.0712	-6.83347
45.2233	-1.77224	45.1874	-3.17336	45.1985	-4.36506	45.0814	-5.72219	45.1377	-6.83665
45.2891	-1.77311	45.2538	-3.17704	45.2646	-4.37069	45.1473	-5.72655	45.2039	-6.84003
45.3556	-1.77438	45.3193	-3.18232	45.3306	-4.37641	45.2135	-5.73098	45.2694	-6.84352
45.4217	-1.77566	45.3852	-3.18739	45.3974	-4.38147	45.2787	-5.73688	45.3358	-6.8468
45.4886	-1.77663	45.4509	-3.19169	45.4639	-4.38577	45.3455	-5.74361	45.4035	-6.84978
45.5549	-1.7774	45.5186	-3.1936	45.5302	-4.38819	45.4118	-5.74815	45.4687	-6.85278
45.6219	-1.77786	45.5851	-3.19659	45.5966	-4.39098	45.4767	-5.75274	45.5358	-6.85718
45.6877	-1.77832	45.6519	-3.20149	45.6635	-4.39417	45.5442	-5.75553	45.6022	-6.86164
45.7552	-1.77899	45.7173	-3.20621	45.7296	-4.39719	45.61	-5.75981	45.6698	-6.86514
45.8222	-1.77998	45.7826	-3.2096	45.7947	-4.39977	45.6786	-5.7676	45.7351	-6.86783
45.8897	-1.78115	45.8495	-3.2112	45.8609	-4.4017	45.7439	-5.77925	45.8014	-6.87101
45.9557	-1.78208	45.9167	-3.21178	45.9283	-4.40324	45.8108	-5.78863	45.8676	-6.87505
46.0209	-1.7827	45.9826	-3.21333	45.9955	-4.40561	45.8764	-5.7947	45.933	-6.87979
46.0884	-1.78345	46.0496	-3.2152	46.0622	-4.40998	45.9411	-5.79919	46.0005	-6.88445
46.1546	-1.78476	46.1158	-3.21643	46.1285	-4.41512	46.0088	-5.80511	46.0667	-6.88835
46.2209	-1.78588	46.1821	-3.21749	46.1941	-4.41899	46.0734	-5.81139	46.1349	-6.8917
46.288	-1.78676	46.2489	-3.21827	46.2603	-4.4221	46.1411	-5.81636	46.201	-6.89506
46.3552	-1.78741	46.315	-3.21915	46.3269	-4.42484	46.2063	-5.82053	46.2681	-6.89854
46.4217	-1.78797	46.3813	-3.22016	46.3925	-4.4279	46.2731	-5.8245	46.3341	-6.90284
46.4888	-1.78856	46.4474	-3.22088	46.4589	-4.43304	46.3383	-5.83191	46.3997	-6.90739
46.5555	-1.78922	46.5141	-3.22123	46.5264	-4.43772	46.4053	-5.84046	46.4663	-6.91189
46.6214	-1.78974	46.5809	-3.22085	46.593	-4.44085	46.4722	-5.84648	46.5327	-6.91626
46.6871	-1.79027	46.6476	-3.22013	46.66	-4.44436	46.5395	-5.85253	46.5981	-6.9203
46.7552	-1.79116	46.7142	-3.21952	46.7261	-4.44773	46.605	-5.85922	46.6646	-6.92529
46.8211	-1.79262	46.7809	-3.2191	46.7917	-4.45065	46.6709	-5.86721	46.7312	-6.93022
46.8873	-1.79399	46.8465	-3.2188	46.8585	-4.45394	46.736	-5.87858	46.7972	-6.93459
46.9542	-1.79482	46.914	-3.21859	46.9254	-4.45839	46.8018	-5.88921	46.8633	-6.9377
47.0215	-1.79537	46.98	-3.21832	46.9913	-4.4637	46.8684	-5.89827	46.9305	-6.9397
47.0878	-1.79603	47.0464	-3.21786	47.058	-4.46875	46.9348	-5.90558	46.9969	-6.94209
47.1546	-1.79659	47.1137	-3.2174	47.1238	-4.4724	47.0008	-5.90974	47.0633	-6.94678
47.2207	-1.7974	47.1816	-3.21672	47.1893	-4.47421	47.0671	-5.91391	47.1296	-6.95323
47.2881	-1.79824	47.2463	-3.2159	47.2563	-4.47591	47.134	-5.91977	47.1954	-6.95897
47.3547	-1.79893	47.3137	-3.21535	47.3223	-4.47792	47.199	-5.92611	47.2614	-6.96323
47.4208	-1.79954	47.3792	-3.21447	47.3893	-4.4806	47.2661	-5.93701	47.329	-6.96684
47.4874	-1.80005	47.4459	-3.21318	47.4564	-4.48463	47.3319	-5.94835	47.3952	-6.96908
47.5542	-1.80107	47.5131	-3.21063	47.5233	-4.48958	47.3974	-5.95804	47.4614	-6.97151
47.6202	-1.8022	47.5801	-3.20681	47.5888	-4.49571	47.4624	-5.96691	47.5288	-6.97445
47.6867	-1.8029	47.6488	-3.20318	47.6554	-4.50068	47.5293	-5.97151	47.5938	-6.97837
47.7533	-1.80357	47.7143	-3.19909	47.7205	-4.50391	47.5962	-5.97796	47.6602	-6.98396
47.8196	-1.80404	47.7815	-3.19491	47.7863	-4.50566	47.6618	-5.98947	47.7263	-6.99018
47.8869	-1.8045	47.8482	-3.19089	47.8527	-4.50686	47.728	-5.99812	47.7933	-6.99587
47.9528	-1.80499	47.9147	-3.18663	47.9199	-4.50901	47.7933	-6.00602	47.8598	-6.99955
48.0205	-1.80551	47.9823	-3.1823	47.9881	-4.51214	47.8602	-6.01219	47.9269	-7.00264
48.0875	-1.80615	48.0481	-3.17617	48.054	-4.51536	47.9265	-6.01857	47.9928	-7.00696
48.1543	-1.80664	48.1144	-3.16863	48.1201	-4.51806	47.9929	-6.02788	48.0588	-7.01139
48.2206	-1.80716	48.1816	-3.1619	48.1863	-4.52084	48.0586	-6.03817	48.126	-7.0162
48.2874	-1.80771	48.2489	-3.15654	48.2531	-4.52379	48.1244	-6.04817	48.1909	-7.01895
48.3536	-1.80826	48.3156	-3.15186	48.3185	-4.52657	48.19	-6.05747	48.2569	-7.02048
48.4204	-1.80881	48.3833	-3.14752	48.3846	-4.5291	48.2557	-6.0638	48.3244	-7.0215
48.4874	-1.80934	48.4496	-3.14388	48.4514	-4.53137	48.3212	-6.07302	48.3908	-7.02342
48.5538	-1.80984	48.517	-3.13976	48.5173	-4.53266	48.3874	-6.08198	48.4575	-7.02657
48.62	-1.81042	48.5843	-3.13553	48.5832	-4.53414	48.4537	-6.09215	48.5234	-7.03113
48.6866	-1.81091	48.6509	-3.13065	48.6511	-4.53602	48.5204	-6.10162	48.5896	-7.03618
48.7537	-1.81141	48.7178	-3.12588	48.7182	-4.53806	48.5864	-6.10801	48.6557	-7.04053
48.8201	-1.81191	48.784	-3.12282	48.7843	-4.54061	48.6517	-6.11609	48.7212	-7.04336
48.8869	-1.81247	48.8511	-3.12025	48.8507	-4.54294	48.7186	-6.12537	48.7889	-7.04534
48.9532	-1.81297	48.9189	-3.11792	48.9167	-4.54438	48.7845	-6.13331	48.8556	-7.0477
49.0192	-1.81346	48.985	-3.11568	48.9834	-4.54541	48.8502	-6.14271	48.921	-7.05098
49.0865	-1.81396	49.0521	-3.11232	49.0503	-4.54687	48.9169	-6.14952	48.9874	-7.05548
49.1523	-1.81447	49.119	-3.10821	49.1166	-4.5483	48.9821	-6.15661	49.0548	-7.06137
49.219	-1.81505	49.1859	-3.1047	49.1831	-4.54936	49.0481	-6.16531	49.1214	-7.06496
49.2856	-1.81579	49.2535	-3.10115	49.2495	-4.55021	49.1131	-6.17608	49.1864	-7.06803
49.3527	-1.81633	49.3193	-3.0981	49.3161	-4.55069	49.179	-6.18651	49.2528	-7.07124
49.4192	-1.81686	49.3859	-3.09625	49.3827	-4.55097	49.2463	-6.1964	49.3186	-7.07372
49.4853	-1.8174	49.4529	-3.09543	49.4494	-4.55153	49.3119	-6.19986	49.3843	-7.07617
49.5518	-1.81794	49.52	-3.09478	49.5157	-4.55196	49.3784	-6.20518	49.4518	-7.07894
49.6183	-1.81849	49.5871	-3.09407	49.5812	-4.55217	49.4442	-6.21116	49.5178	-7.08138
49.6841	-1.81905	49.6543	-3.09262	49.6481	-4.55235	49.5101	-6.21566	49.5847	-7.08431
49.7519	-1.81958	49.721	-3.09076	49.7152	-4.55288	49.5759	-6.22084	49.6511	-7.08828
49.8184	-1.82009	49.7881	-3.08866	49.7814	-4.55304	49.6418	-6.23049	49.7176	-7.09085
49.8844	-1.82058	49.8551	-3.08658	49.8485	-4.55331	49.708	-6.23675	49.7843	-7.09265
49.9521	-1.82108	49.9214	-3.08492	49.9148	-4.55342	49.7732	-6.2434	49.8512	-7.09465
50.0189	-1.82157	49.9886	-3.08295	49.981	-4.55338	49.8396	-6.25269	49.9176	-7.09713
50.0858	-1.82204	50.054	-3.08088	50.0485	-4.55336	49.9055	-6.25741	49.9836	-7.10053
50.1531	-1.82252	50.1215	-3.07933	50.1154	-4.55319	49.9726	-6.26101	50.0497	-7.10456
50.2193	-1.82299	50.1881	-3.0781	50.1818	-4.55273	50.0374	-6.26479	50.115	-7.10836
50.2852	-1.82347	50.2553	-3.07708	50.2482	-4.55222	50.1037	-6.27102	50.182	-7.11239
50.3516	-1.82403	50.3223	-3.07642	50.3147	-4.55165	50.1694	-6.27717	50.2481	-7.11634
50.4182	-1.82466	50.3897	-3.07567	50.381	-4.55114	50.2354	-6.28678	50.3147	-7.11938
50.4853	-1.82519	50.4562	-3.07488	50.4481	-4.55059	50.3023	-6.29531	50.3816	-7.12231
50.5518	-1.82569	50.5231	-3.07443	50.5158	-4.54942	50.3683	-6.3016	50.4481	-7.1259
50.6182	-1.82615	50.5889	-3.07389	50.5822	-4.54724	50.4341	-6.30845	50.5144	-7.12892
50.6842	-1.82658	50.6553	-3.07362	50.6496	-4.54415	50.5005	-6.3119	50.5815	-7.13302
50.751	-1.82707	50.7222	-3.07337	50.7155	-4.54028	50.5665	-6.3151	50.6473	-7.13732
50.8175	-1.82759	50.7899	-3.07301	50.7822	-4.53684	50.6325	-6.31936	50.7135	-7.14162
50.8839	-1.82807	50.8578	-3.07262	50.8493	-4.53262	50.7001	-6.32358	50.7784	-7.14593
50.9512	-1.8285	50.9247	-3.07219	50.9158	-4.52831	50.765	-6.32824	50.8447	-7.15032
51.018	-1.82891	50.9919	-3.0718	50.9835	-4.52342	50.8315	-6.33185	50.9117	-7.15369
51.0848	-1.82934	51.0581	-3.07148	51.0493	-4.51906	50.8979	-6.33244	50.9782	-7.15697
51.1518	-1.82993	51.1241	-3.07128	51.1172	-4.51488	50.9633	-6.33384	51.0459	-7.16031
51.218	-1.83116	51.1909	-3.07112	51.1839	-4.51016	51.0298	-6.33685	51.1115	-7.16433
51.285	-1.83247	51.2575	-3.0708	51.2501	-4.50584	51.0962	-6.33942	51.1784	-7.16864
51.351	-1.83318	51.3246	-3.07036	51.3165	-4.50116	51.1631	-6.34187	51.2447	-7.17158
51.4168	-1.8337	51.3915	-3.06996	51.3847	-4.49547	51.2301	-6.34294	51.3099	-7.17295
51.4841	-1.83415	51.4579	-3.06962	51.4504	-4.49076	51.2952	-6.34373	51.3766	-7.17384
51.5513	-1.83457	51.5242	-3.06941	51.5188	-4.48636	51.3611	-6.34455	51.4428	-7.17547
51.6175	-1.83499	51.5919	-3.06921	51.5854	-4.48057	51.4272	-6.34503	51.5101	-7.17771
51.6831	-1.8354	51.6576	-3.069	51.6524	-4.47565	51.4937	-6.34491	51.5761	-7.18057
51.7507	-1.8358	51.7246	-3.06878	51.7188	-4.47119	51.5601	-6.34219	51.6428	-7.18324
51.8182	-1.8362	51.7913	-3.06856	51.7857	-4.46732	51.6271	-6.33908	51.7085	-7.18516
51.8843	-1.83661	51.8591	-3.0683	51.8519	-4.46524	51.6937	-6.33689	51.7753	-7.18673
51.9517	-1.83703	51.9251	-3.06775	51.9191	-4.46206	51.76	-6.33519	51.8405	-7.1883
52.0175	-1.83746	51.9916	-3.06736	51.9863	-4.45807	51.8256	-6.33398	51.908	-7.1898
52.0842	-1.83786	52.0586	-3.06709	52.0537	-4.455	51.8925	-6.33298	51.9751	-7.19228
52.1508	-1.83823	52.1245	-3.06681	52.1206	-4.45198	51.9597	-6.331	52.0421	-7.19512
52.2168	-1.8386	52.1915	-3.06661	52.1876	-4.44971	52.0261	-6.32786	52.1068	-7.19827
52.284	-1.83899	52.2592	-3.06646	52.2544	-4.44781	52.0929	-6.32258	52.1735	-7.20096
52.3508	-1.83939	52.3255	-3.06631	52.3211	-4.44577	52.1593	-6.31597	52.2389	-7.2024
52.4163	-1.83978	52.3916	-3.06614	52.3883	-4.44434	52.2261	-6.30848	52.3056	-7.20302
52.4838	-1.84019	52.4586	-3.06595	52.4546	-4.44301	52.2934	-6.29983	52.3727	-7.20332
52.5495	-1.84059	52.5249	-3.06574	52.5215	-4.44215	52.3603	-6.28928	52.44	-7.20364
52.6171	-1.84103	52.5913	-3.06552	52.588	-4.44075	52.4277	-6.27512	52.5063	-7.20401
52.6845	-1.84161	52.6584	-3.06529	52.6551	-4.43854	52.4946	-6.25629	52.573	-7.20444
52.751	-1.84218	52.725	-3.06507	52.7217	-4.43625	52.5624	-6.23949	52.6387	-7.20488
52.8171	-1.84265	52.7927	-3.06482	52.7893	-4.43417	52.628	-6.22406	52.7049	-7.20524
52.8832	-1.8431	52.8584	-3.06461	52.856	-4.43207	52.6954	-6.20758	52.7708	-7.20558
52.9496	-1.84352	52.9259	-3.06441	52.9236	-4.43078	52.7618	-6.19455	52.838	-7.20582
53.0157	-1.84393	52.9918	-3.06422	52.9903	-4.4299	52.8299	-6.17939	52.9052	-7.20605
53.0826	-1.84435	53.059	-3.06402	53.0563	-4.42922	52.8968	-6.165	52.9723	-7.20591
53.1485	-1.84474	53.1263	-3.06381	53.124	-4.42869	52.9634	-6.15343	53.0386	-7.20569
53.2159	-1.84508	53.1931	-3.06358	53.191	-4.42804	53.0308	-6.13817	53.1056	-7.20552
53.2834	-1.84541	53.2588	-3.0634	53.2566	-4.42717	53.0986	-6.12695	53.1722	-7.20539
53.3496	-1.84574	53.3268	-3.06326	53.3238	-4.42666	53.1669	-6.1161	53.2377	-7.2052
53.4168	-1.8461	53.392	-3.06312	53.3902	-4.42617	53.2338	-6.10291	53.3038	-7.20503
53.483	-1.8465	53.4585	-3.063	53.4572	-4.42551	53.3016	-6.0905	53.3713	-7.20464
53.5485	-1.84688	53.5245	-3.06288	53.523	-4.42485	53.3687	-6.08062	53.4371	-7.20415
53.6151	-1.84724	53.5913	-3.06273	53.591	-4.42397	53.4352	-6.06833	53.5039	-7.2037
53.6823	-1.84756	53.6583	-3.06257	53.6579	-4.42338	53.5042	-6.05679	53.5711	-7.20325
53.7487	-1.84789	53.7254	-3.06237	53.7246	-4.423	53.5711	-6.04448	53.6378	-7.20251
53.8147	-1.84825	53.7922	-3.06214	53.7906	-4.42269	53.6377	-6.03844	53.7044	-7.20095
53.8822	-1.84863	53.8588	-3.06195	53.8569	-4.42239	53.7049	-6.0319	53.7725	-7.19858
53.9494	-1.84913	53.9261	-3.06182	53.9247	-4.42218	53.7727	-6.02853	53.838	-7.19618
54.0153	-1.84956	53.9917	-3.06177	53.9918	-4.42185	53.84	-6.01942	53.9049	-7.19428
54.0829	-1.84995	54.0575	-3.06173	54.0587	-4.42133	53.9075	-6.00649	53.9719	-7.19209
54.1483	-1.85032	54.1239	-3.06161	54.1253	-4.42094	53.9753	-5.99593	54.0381	-7.18939
54.2163	-1.85068	54.191	-3.06149	54.1916	-4.42065	54.0428	-5.98682	54.1051	-7.18664
54.2815	-1.85103	54.258	-3.06134	54.2581	-4.42029	54.1094	-5.98042	54.1722	-7.18444
54.3477	-1.85141	54.3258	-3.06117	54.3245	-4.42002	54.1765	-5.97753	54.239	-7.18131
54.4143	-1.8518	54.3926	-3.06105	54.3918	-4.41984	54.2451	-5.97258	54.3066	-7.17679
54.4817	-1.85219	54.4592	-3.06095	54.4601	-4.41964	54.312	-5.96822	54.3736	-7.17132
54.5483	-1.85261	54.5252	-3.06083	54.5264	-4.41943	54.3798	-5.96237	54.4399	-7.165
54.616	-1.853	54.5923	-3.06077	54.5934	-4.41912	54.4466	-5.95532	54.5063	-7.15891
54.6823	-1.85336	54.6593	-3.06071	54.6589	-4.41871	54.5143	-5.94947	54.5743	-7.15414
54.748	-1.8537	54.7249	-3.06066	54.726	-4.41839	54.5825	-5.94815	54.6394	-7.14895
54.8143	-1.85403	54.791	-3.06062	54.7932	-4.41816	54.6487	-5.94563	54.7068	-7.14518
54.8821	-1.85439	54.8583	-3.06055	54.8592	-4.418	54.7162	-5.94198	54.7743	-7.1409
54.9477	-1.85477	54.9252	-3.06043	54.9262	-4.41788	54.7825	-5.93364	54.8409	-7.13585
55.0145	-1.85518	54.9933	-3.06025	54.9922	-4.4177	54.8505	-5.92591	54.908	-7.13154
55.0811	-1.8556	55.0587	-3.06011	55.0593	-4.41749	54.9174	-5.92246	54.9746	-7.12712
55.1483	-1.85601	55.1254	-3.06001	55.126	-4.41721	54.9842	-5.92137	55.0418	-7.12359
55.2144	-1.8564	55.192	-3.05995	55.1923	-4.41691	55.0522	-5.91956	55.1087	-7.12199
55.2809	-1.85676	55.2588	-3.05993	55.2599	-4.41667	55.1186	-5.91847	55.1749	-7.12025
55.3475	-1.85713	55.3255	-3.05992	55.3263	-4.41645	55.1861	-5.91523	55.2419	-7.1185
55.4143	-1.85752	55.3919	-3.05988	55.3937	-4.41622	55.253	-5.91089	55.3105	-7.11693
55.4794	-1.85791	55.4583	-3.05985	55.46	-4.41603	55.3201	-5.90744	55.3767	-7.11404
55.548	-1.85829	55.5247	-3.05983	55.5271	-4.41587	55.3862	-5.90498	55.4438	-7.11164
55.615	-1.85866	55.5917	-3.05978	55.5929	-4.41573	55.4546	-5.9025	55.5102	-7.10936
55.6812	-1.85904	55.6583	-3.05969	55.66	-4.4156	55.5221	-5.90114	55.5757	-7.10774
55.7483	-1.85941	55.7252	-3.05959	55.726	-4.41547	55.5895	-5.8999	55.6434	-7.10665
55.8138	-1.8598	55.7917	-3.05951	55.7931	-4.41534	55.6556	-5.89902	55.7109	-7.10578
55.8812	-1.86022	55.8587	-3.05948	55.8611	-4.41521	55.7224	-5.89791	55.776	-7.10491
55.9464	-1.86064	55.9255	-3.05952	55.9267	-4.41508	55.7893	-5.89639	55.8442	-7.10348
56.0145	-1.86107	55.9918	-3.05956	55.9939	-4.41495	55.8566	-5.89552	55.9113	-7.10174
56.0804	-1.8615	56.0583	-3.05957	56.0604	-4.41482	55.9238	-5.89492	55.9767	-7.09994
56.147	-1.86188	56.1252	-3.05958	56.1256	-4.4147	55.9901	-5.89387	56.0448	-7.09841
56.2135	-1.86223	56.1919	-3.05959	56.1921	-4.41459	56.0564	-5.89291	56.1115	-7.09728
56.2802	-1.8626	56.2582	-3.05957	56.2595	-4.41444	56.1233	-5.89169	56.1778	-7.09568
56.3472	-1.86294	56.3254	-3.05958	56.327	-4.4143	56.1911	-5.89025	56.2449	-7.09409
56.4136	-1.86326	56.3918	-3.05956	56.3936	-4.41416	56.259	-5.88929	56.3124	-7.09208
56.4799	-1.86358	56.4582	-3.05953	56.4605	-4.41402	56.3254	-5.88844	56.3789	-7.09054
56.547	-1.86388	56.525	-3.05949	56.5273	-4.4139	56.3925	-5.88747	56.4464	-7.08987
56.6143	-1.86422	56.5917	-3.05947	56.5925	-4.41382	56.459	-5.88662	56.5123	-7.08946
56.6812	-1.86463	56.6578	-3.05947	56.6598	-4.41376	56.5247	-5.88594	56.5787	-7.08892
56.7466	-1.86504	56.7251	-3.05948	56.726	-4.41372	56.5915	-5.88496	56.646	-7.08839
56.8123	-1.86547	56.7917	-3.05949	56.7928	-4.41364	56.6589	-5.88327	56.7118	-7.0876
56.8801	-1.86586	56.8585	-3.05947	56.8605	-4.4135	56.7268	-5.8812	56.7788	-7.08644
56.9463	-1.86623	56.925	-3.05949	56.9266	-4.41336	56.793	-5.87988	56.8462	-7.08547
57.0136	-1.86661	56.9923	-3.05954	56.9933	-4.41324	56.8603	-5.87941	56.9133	-7.08491
57.0801	-1.86698	57.0583	-3.0596	57.0594	-4.41318	56.9273	-5.87919	56.9809	-7.08433
57.1466	-1.86738	57.1248	-3.05964	57.1262	-4.41312	56.9927	-5.87887	57.0465	-7.08388
57.2138	-1.8678	57.1917	-3.05964	57.1933	-4.41305	57.0599	-5.87847	57.1135	-7.08347
57.2796	-1.86818	57.2578	-3.05966	57.2599	-4.413	57.1281	-5.87813	57.1798	-7.08309
57.3464	-1.86855	57.3255	-3.05971	57.3258	-4.41294	57.1945	-5.87778	57.2466	-7.08273
57.4132	-1.86893	57.3913	-3.05981	57.3932	-4.41285	57.2608	-5.87759	57.3131	-7.08219
57.4804	-1.86931	57.4577	-3.05991	57.4608	-4.41276	57.3281	-5.87745	57.3798	-7.08201
57.547	-1.86972	57.5245	-3.05997	57.5275	-4.41271	57.3947	-5.87724	57.4471	-7.08177
57.6131	-1.87011	57.5916	-3.05997	57.5936	-4.41269	57.4615	-5.87702	57.5132	-7.08151
57.6785	-1.87044	57.6584	-3.05997	57.6601	-4.41273	57.5281	-5.87688	57.58	-7.08131
57.7458	-1.87076	57.725	-3.05998	57.727	-4.41273	57.5945	-5.87671	57.6456	-7.08106
57.8129	-1.8711	57.7918	-3.06004	57.7941	-4.41268	57.6623	-5.87643	57.7144	-7.0808
57.8797	-1.87151	57.8575	-3.06008	57.8603	-4.41259	57.7285	-5.87596	57.7805	-7.08039
57.9463	-1.87196	57.9246	-3.06013	57.9263	-4.4125	57.7951	-5.87569	57.8481	-7.07999
58.0136	-1.87241	57.9912	-3.06018	57.9929	-4.4124	57.8612	-5.87551	57.9139	-7.07978
58.0791	-1.87279	58.0577	-3.06027	58.0599	-4.41234	57.9269	-5.87524	57.9807	-7.07963
58.1459	-1.87313	58.1237	-3.06037	58.127	-4.41232	57.9947	-5.87496	58.0478	-7.07943
58.2118	-1.87348	58.1902	-3.06045	58.1928	-4.41237	58.0622	-5.87479	58.1147	-7.07919
58.2787	-1.87385	58.2574	-3.0605	58.2595	-4.41242	58.1295	-5.8746	58.1815	-7.07896
58.3452	-1.87426	58.3241	-3.06055	58.3259	-4.4124	58.1957	-5.87443	58.2474	-7.07874
58.4113	-1.87467	58.3902	-3.0606	58.3928	-4.41236	58.2625	-5.87415	58.3141	-7.07854
58.4787	-1.87504	58.4583	-3.06063	58.4605	-4.41235	58.3292	-5.87394	58.3811	-7.0783
58.5446	-1.87538	58.5254	-3.06067	58.5267	-4.41234	58.3953	-5.87378	58.447	-7.07805
58.6123	-1.87572	58.5907	-3.06073	58.5934	-4.41234	58.4617	-5.87362	58.5151	-7.07781
58.6784	-1.87608	58.6577	-3.06082	58.6596	-4.4123	58.529	-5.87344	58.5812	-7.0776
58.7462	-1.87647	58.7234	-3.06096	58.7258	-4.41224	58.5955	-5.87317	58.648	-7.07741
58.8135	-1.87685	58.79	-3.0611	58.7943	-4.41221	58.6627	-5.87284	58.7152	-7.07719
58.8787	-1.87725	58.8569	-3.0612	58.8602	-4.41221	58.7294	-5.87253	58.7813	-7.07698
58.9451	-1.87764	58.924	-3.0613	58.9272	-4.41222	58.7957	-5.8723	58.8481	-7.07681
59.0117	-1.87805	58.9907	-3.06139	58.993	-4.41224	58.8613	-5.87211	58.9146	-7.07668
59.0777	-1.87846	59.0579	-3.06145	59.0596	-4.41226	58.9296	-5.87191	58.9797	-7.07655
59.1458	-1.87886	59.1246	-3.06152	59.1259	-4.41228	58.9962	-5.87176	59.0468	-7.07638
59.2124	-1.87925	59.1911	-3.06159	59.1924	-4.41232	59.0632	-5.87161	59.1144	-7.07616
59.2786	-1.87964	59.257	-3.06167	59.2597	-4.41233	59.1299	-5.87142	59.1821	-7.07596
59.3452	-1.88003	59.3238	-3.06178	59.3262	-4.41233	59.1965	-5.87125	59.2486	-7.0758
59.4127	-1.88039	59.3909	-3.06188	59.3931	-4.41233	59.2625	-5.87107	59.315	-7.07563
59.4785	-1.88071	59.4587	-3.06197	59.461	-4.41237	59.3298	-5.87092	59.382	-7.07547
59.547	-1.88104	59.5251	-3.06207	59.5265	-4.41248	59.3962	-5.87076	59.4479	-7.07528
59.6122	-1.8814	59.5907	-3.06214	59.5935	-4.41261	59.4631	-5.87059	59.5153	-7.07509
59.6785	-1.88179	59.6564	-3.06219	59.6606	-4.41269	59.5303	-5.87044	59.5812	-7.07495
59.7463	-1.88219	59.723	-3.06225	59.7268	-4.41274	59.5964	-5.8703	59.6479	-7.07481
59.8123	-1.88259	59.7906	-3.06235	59.7934	-4.41279	59.6633	-5.8702	59.7158	-7.07465
59.8781	-1.883	59.8578	-3.0625	59.8594	-4.41283	59.7304	-5.87015	59.782	-7.07451
59.9454	-1.88342	59.9245	-3.06264	59.9255	-4.41287	59.7957	-5.87009	59.8475	-7.07434
60.0121	-1.88381	59.9894	-3.06275	59.9935	-4.41291	59.8628	-5.87001	59.9149	-7.07418
60.0775	-1.88419	60.0572	-3.06284	60.0595	-4.41292	59.9294	-5.86992	59.9808	-7.07405
60.1456	-1.88453	60.1237	-3.0629	60.126	-4.41296	59.9959	-5.86978	60.0486	-7.0739
60.2125	-1.88488	60.1908	-3.06299	60.193	-4.41303	60.0633	-5.86962	60.1155	-7.07375
60.2793	-1.88523	60.258	-3.06309	60.2589	-4.41311	60.1298	-5.86948	60.1823	-7.07363
60.3444	-1.88559	60.3243	-3.06318	60.3262	-4.41315	60.1962	-5.86935	60.2493	-7.07352
60.4109	-1.88596	60.3898	-3.06326	60.3939	-4.41316	60.2626	-5.86922	60.3152	-7.07346
60.4778	-1.88635	60.458	-3.06338	60.4603	-4.41318	60.3292	-5.8691	60.3819	-7.07335
60.5445	-1.88676	60.5247	-3.06351	60.527	-4.41324	60.3968	-5.86897	60.4495	-7.0732
60.612	-1.88713	60.5901	-3.06363	60.5934	-4.41332	60.4627	-5.86883	60.5164	-7.07306
60.6789	-1.88749	60.6572	-3.06376	60.6589	-4.41342	60.5299	-5.86872	60.5823	-7.07291
60.7456	-1.88786	60.7247	-3.06389	60.7265	-4.41354	60.5963	-5.86865	60.6482	-7.07278
60.8119	-1.88827	60.7913	-3.06401	60.7927	-4.41366	60.6618	-5.86857	60.7147	-7.07267
60.8785	-1.88868	60.8568	-3.06417	60.8601	-4.41376	60.7291	-5.86849	60.7815	-7.07252
60.9447	-1.88909	60.9236	-3.0643	60.9253	-4.41388	60.7969	-5.86837	60.8484	-7.07239
61.0112	-1.88947	60.9897	-3.06442	60.9924	-4.41397	60.8633	-5.86828	60.9158	-7.0723
61.0774	-1.88985	61.0579	-3.06456	61.0595	-4.41405	60.9304	-5.86821	60.9826	-7.07222
61.1443	-1.89029	61.1243	-3.06477	61.1256	-4.41415	60.9973	-5.86813	61.0492	-7.07211
61.2118	-1.89071	61.1913	-3.06499	61.193	-4.41421	61.0625	-5.86808	61.1146	-7.07201
61.2782	-1.89108	61.2574	-3.06525	61.2601	-4.41424	61.1285	-5.86804	61.1822	-7.07193
61.3453	-1.89141	61.3243	-3.06541	61.3261	-4.41431	61.195	-5.86802	61.249	-7.0719
61.411	-1.89175	61.3907	-3.06552	61.3925	-4.41441	61.2633	-5.868	61.3155	-7.07188
61.4773	-1.89211	61.4571	-3.06567	61.4593	-4.41452	61.3297	-5.86795	61.3827	-7.07183
61.5439	-1.89253	61.5241	-3.06583	61.526	-4.41464	61.3963	-5.86789	61.4486	-7.07174
61.6113	-1.89297	61.5907	-3.06595	61.5931	-4.41473	61.4627	-5.86785	61.516	-7.07168
61.6779	-1.89338	61.6575	-3.06604	61.6591	-4.41479	61.5296	-5.86784	61.5821	-7.07164
61.7449	-1.89376	61.7241	-3.06608	61.7253	-4.41487	61.5955	-5.86781	61.6484	-7.0716
61.8113	-1.8941	61.7905	-3.06614	61.793	-4.41496	61.6636	-5.86778	61.7154	-7.07154
61.8776	-1.89447	61.8575	-3.06626	61.8592	-4.41508	61.7307	-5.86775	61.7822	-7.07149
61.9441	-1.89487	61.9237	-3.06642	61.9261	-4.41522	61.7968	-5.86772	61.8483	-7.07145
62.0117	-1.89524	61.9906	-3.06659	61.9921	-4.41534	61.8627	-5.8677	61.916	-7.07139
62.0777	-1.89565	62.0572	-3.06677	62.0588	-4.41545	61.9291	-5.86776	61.9817	-7.07133
62.1438	-1.89606	62.1247	-3.06694	62.1262	-4.41548	61.9962	-5.86783	62.0484	-7.07124
62.2105	-1.89646	62.1911	-3.06711	62.1927	-4.41551	62.0628	-5.86791	62.1154	-7.07114
62.2782	-1.89691	62.2572	-3.06725	62.2592	-4.41557	62.129	-5.86793	62.1814	-7.071
62.3435	-1.89736	62.324	-3.06737	62.3264	-4.41566	62.1955	-5.8679	62.2497	-7.07087
62.4107	-1.89776	62.3902	-3.06749	62.3925	-4.41575	62.2625	-5.86783	62.3159	-7.07073
62.4773	-1.89815	62.4575	-3.0676	62.4594	-4.41589	62.3295	-5.86778	62.3825	-7.07065
62.5434	-1.89855	62.5242	-3.06773	62.5266	-4.41602	62.3969	-5.86773	62.4479	-7.07057
62.6109	-1.89893	62.5902	-3.06784	62.5934	-4.41615	62.4636	-5.8677	62.5166	-7.07047
62.6777	-1.89931	62.6574	-3.06793	62.6596	-4.41625	62.5305	-5.86769	62.5831	-7.07036
62.7448	-1.89966	62.7245	-3.06803	62.7264	-4.41632	62.5966	-5.8677	62.6486	-7.07021
62.8111	-1.89999	62.791	-3.06814	62.7924	-4.41638	62.664	-5.86772	62.7156	-7.07006
62.8777	-1.90036	62.8573	-3.06826	62.8592	-4.41648	62.7297	-5.86775	62.7829	-7.06994
62.9433	-1.90075	62.924	-3.06841	62.9261	-4.41661	62.7968	-5.86775	62.849	-7.06982
63.011	-1.90117	62.9905	-3.06855	62.9927	-4.41675	62.8635	-5.86774	62.9162	-7.06971
63.077	-1.90157	63.057	-3.06868	63.0598	-4.41684	62.9298	-5.86777	62.9826	-7.06961
63.1437	-1.90194	63.1238	-3.06881	63.126	-4.41688	62.9957	-5.86782	63.0488	-7.06949
63.2106	-1.90232	63.1903	-3.06897	63.1932	-4.4169	63.0627	-5.8679	63.1165	-7.06935
63.2762	-1.90265	63.2581	-3.06913	63.2603	-4.41693	63.1282	-5.86797	63.1827	-7.06924
63.3435	-1.90296	63.3239	-3.06927	63.3268	-4.41699	63.1956	-5.868	63.2495	-7.06918
63.411	-1.90329	63.3902	-3.06938	63.3933	-4.41715	63.2633	-5.86796	63.3168	-7.06916
63.4772	-1.90366	63.4571	-3.06947	63.4592	-4.41732	63.3284	-5.86794	63.3831	-7.06916
63.5436	-1.90404	63.5239	-3.06959	63.5257	-4.41748	63.395	-5.86795	63.4491	-7.06919
63.6102	-1.90445	63.5897	-3.06974	63.592	-4.41763	63.4623	-5.86799	63.515	-7.06917
63.6764	-1.90478	63.6563	-3.06991	63.6584	-4.41773	63.5274	-5.86804	63.5818	-7.06911
63.7434	-1.90511	63.7225	-3.07005	63.7249	-4.41783	63.5959	-5.86809	63.6493	-7.06903
63.8103	-1.90546	63.7893	-3.07013	63.7922	-4.41798	63.6623	-5.86812	63.7154	-7.06895
63.8762	-1.90582	63.857	-3.07018	63.8595	-4.41812	63.7291	-5.86819	63.7824	-7.06885
63.9433	-1.90621	63.9237	-3.07023	63.9264	-4.41822	63.7946	-5.86825	63.8487	-7.06876
64.0101	-1.90658	63.99	-3.07035	63.9924	-4.41826	63.8612	-5.86831	63.9156	-7.06862
64.0768	-1.90694	64.0572	-3.07049	64.058	-4.4183	63.9283	-5.86838	63.9828	-7.06851
64.1436	-1.9073	64.1227	-3.07058	64.1256	-4.41837	63.996	-5.86844	64.0493	-7.06845
64.2104	-1.90768	64.1898	-3.07069	64.1922	-4.4185	64.0628	-5.86847	64.1159	-7.06843
64.2762	-1.90806	64.2566	-3.07079	64.2589	-4.41864	64.1293	-5.86848	64.1832	-7.06844
64.3422	-1.90842	64.3234	-3.07089	64.3259	-4.41871	64.196	-5.8685	64.2498	-7.06845
64.4097	-1.90878	64.3896	-3.07104	64.3928	-4.41875	64.2622	-5.86853	64.3164	-7.06844
64.4769	-1.90914	64.4566	-3.07121	64.459	-4.41877	64.3291	-5.86855	64.3826	-7.06843
64.5427	-1.90952	64.5224	-3.07141	64.5254	-4.41881	64.3958	-5.86858	64.4493	-7.06837
64.6099	-1.90991	64.5897	-3.07157	64.593	-4.41889	64.4627	-5.86867	64.5162	-7.06828
64.6762	-1.91027	64.6559	-3.07166	64.6591	-4.41897	64.5283	-5.86874	64.5828	-7.0682
64.7416	-1.91061	64.7231	-3.0717	64.7263	-4.41907	64.5946	-5.86886	64.6503	-7.06816
64.8096	-1.91097	64.7902	-3.07175	64.7936	-4.41918	64.6617	-5.86898	64.7161	-7.06815
64.8762	-1.9113	64.8573	-3.07185	64.859	-4.41927	64.7292	-5.86905	64.7837	-7.06809
64.9429	-1.91163	64.9239	-3.07195	64.9264	-4.41938	64.795	-5.86912	64.8504	-7.06797
65.0101	-1.91198	64.9905	-3.07205	64.9927	-4.41951	64.8627	-5.86921	64.9169	-7.06782
65.0762	-1.91234	65.0568	-3.07216	65.0593	-4.41961	64.9299	-5.86932	64.9826	-7.06776
65.143	-1.91284	65.1224	-3.07225	65.126	-4.41969	64.9962	-5.86942	65.0487	-7.06779
65.2096	-1.91339	65.191	-3.07237	65.1929	-4.41975	65.0621	-5.86951	65.1155	-7.06791
65.2768	-1.9138	65.2577	-3.07251	65.2603	-4.41981	65.1287	-5.86959	65.1826	-7.068
65.3432	-1.9142	65.3231	-3.07265	65.3268	-4.41991	65.1945	-5.8697	65.249	-7.06802
65.4096	-1.91456	65.3906	-3.07281	65.3923	-4.42003	65.2616	-5.86982	65.317	-7.06798
65.4761	-1.91489	65.4574	-3.07295	65.459	-4.42016	65.3285	-5.86996	65.3832	-7.06795
65.5424	-1.91523	65.5234	-3.07308	65.5263	-4.42027	65.3961	-5.87009	65.4501	-7.0679
65.61	-1.91554	65.5899	-3.07322	65.5923	-4.42035	65.4624	-5.87021	65.5166	-7.06784
65.6769	-1.91584	65.657	-3.07333	65.6596	-4.42043	65.529	-5.87033	65.5831	-7.06781
65.7429	-1.91615	65.7244	-3.07342	65.7259	-4.42047	65.5954	-5.87049	65.6491	-7.06778
65.8096	-1.91647	65.7901	-3.0735	65.7934	-4.42053	65.6624	-5.87062	65.7159	-7.06775
65.8766	-1.91685	65.8571	-3.07356	65.8592	-4.42061	65.7287	-5.87071	65.7839	-7.06773
65.9427	-1.91726	65.9224	-3.07363	65.9268	-4.42072	65.7948	-5.8708	65.8502	-7.06773
66.0097	-1.9176	65.9904	-3.07373	65.9943	-4.42083	65.8618	-5.87088	65.9167	-7.06772
66.0765	-1.91794	66.0572	-3.07387	66.0603	-4.42093	65.9282	-5.87096	65.9831	-7.06774
66.1419	-1.9183	66.1242	-3.07403	66.1263	-4.42101	65.9955	-5.87103	66.0503	-7.06778
66.2092	-1.91866	66.1914	-3.07415	66.1928	-4.42107	66.0619	-5.87104	66.1166	-7.06779
66.2752	-1.91904	66.2575	-3.07424	66.26	-4.42115	66.1293	-5.87105	66.1834	-7.06779
66.3431	-1.9194	66.3242	-3.07432	66.3265	-4.42125	66.1945	-5.87112	66.2498	-7.06776
66.4101	-1.9197	66.3906	-3.07438	66.3933	-4.42137	66.2616	-5.87121	66.3166	-7.06772
66.4758	-1.92002	66.4561	-3.0745	66.46	-4.42149	66.3291	-5.87131	66.3831	-7.06774
66.5433	-1.92033	66.5241	-3.07462	66.5264	-4.42157	66.3955	-5.87143	66.4505	-7.06775
66.6088	-1.92066	66.5907	-3.07475	66.5944	-4.42162	66.4623	-5.8715	66.5175	-7.06774
66.6761	-1.92101	66.6569	-3.07486	66.6607	-4.42165	66.5291	-5.87156	66.584	-7.06773
66.743	-1.92138	66.7233	-3.07494	66.7274	-4.42168	66.5959	-5.87167	66.6506	-7.0677
66.8088	-1.92174	66.7898	-3.07502	66.7946	-4.42173	66.6614	-5.87182	66.7175	-7.06769
66.8762	-1.92212	66.8564	-3.0751	66.8612	-4.42182	66.7283	-5.87199	66.783	-7.06773
66.9429	-1.92249	66.9237	-3.07519	66.9278	-4.42195	66.7951	-5.8722	66.8501	-7.06776
67.0102	-1.92286	66.9909	-3.07525	66.9942	-4.42206	66.8627	-5.87241	66.9158	-7.06778
67.0768	-1.92325	67.0587	-3.07529	67.0601	-4.42214	66.9288	-5.87254	66.9832	-7.06782
67.1427	-1.92364	67.1249	-3.0753	67.1276	-4.42223	66.9951	-5.87263	67.0508	-7.06787
67.2096	-1.92402	67.191	-3.07536	67.1946	-4.42231	67.0614	-5.87272	67.1169	-7.06786
67.2758	-1.92438	67.2578	-3.07544	67.2604	-4.42239	67.127	-5.8728	67.183	-7.06784
67.3422	-1.92468	67.3243	-3.07553	67.3271	-4.42247	67.195	-5.87291	67.2502	-7.06783
67.408	-1.92497	67.3905	-3.07561	67.3932	-4.42253	67.2619	-5.87302	67.3165	-7.06781
67.4755	-1.92525	67.4581	-3.07568	67.4599	-4.42258	67.3287	-5.87309	67.3845	-7.06784
67.5428	-1.92551	67.5232	-3.07576	67.5261	-4.4226	67.3962	-5.87314	67.4505	-7.06791
67.6094	-1.92578	67.5917	-3.07588	67.5945	-4.42265	67.4626	-5.87322	67.516	-7.06799
67.677	-1.9261	67.6581	-3.07599	67.6603	-4.4227	67.5289	-5.87332	67.5836	-7.06802
67.742	-1.92645	67.7241	-3.07612	67.7271	-4.42277	67.5955	-5.87344	67.6507	-7.06803
67.8092	-1.9268	67.7914	-3.07623	67.7935	-4.42284	67.6625	-5.87357	67.7174	-7.068
67.8758	-1.92716	67.8578	-3.07633	67.8602	-4.42291	67.7291	-5.87371	67.7839	-7.06798
67.9418	-1.92748	67.9253	-3.07639	67.9267	-4.42301	67.7946	-5.87383	67.8507	-7.06795
68.0082	-1.92777	67.9924	-3.07645	67.9941	-4.42311	67.8614	-5.87397	67.9171	-7.06798
68.0753	-1.92804	68.0584	-3.07651	68.0613	-4.42318	67.9282	-5.8741	67.9832	-7.06805
68.1417	-1.92835	68.1253	-3.07659	68.1279	-4.42324	67.9949	-5.87423	68.0499	-7.06811
68.2095	-1.92868	68.1909	-3.07669	68.1951	-4.42331	68.0626	-5.87436	68.1164	-7.06816
68.2767	-1.92906	68.2578	-3.07675	68.2603	-4.42339	68.1282	-5.87449	68.1842	-7.06815
68.3434	-1.92945	68.3244	-3.0768	68.3266	-4.42347	68.1946	-5.8746	68.2501	-7.06812
68.4093	-1.9298	68.3917	-3.07686	68.394	-4.42352	68.261	-5.87472	68.3171	-7.06813
68.4754	-1.93015	68.4568	-3.07694	68.4605	-4.42354	68.3277	-5.87487	68.3834	-7.0682
68.5422	-1.93055	68.525	-3.07704	68.5283	-4.42357	68.3946	-5.87504	68.4492	-7.06835
68.6089	-1.9309	68.5913	-3.07713	68.5946	-4.42362	68.4613	-5.87522	68.5165	-7.06855
68.6752	-1.93125	68.6571	-3.07718	68.6617	-4.42371	68.5269	-5.87539	68.5831	-7.06865
68.7426	-1.93159	68.7249	-3.07723	68.7276	-4.42379	68.5946	-5.87553	68.6496	-7.06869
68.8102	-1.93194	68.7923	-3.07726	68.7939	-4.42388	68.6613	-5.87569	68.7163	-7.06871
68.8753	-1.93231	68.8577	-3.07733	68.8621	-4.42397	68.728	-5.87583	68.7829	-7.06875
68.9431	-1.93264	68.9241	-3.0774	68.9279	-4.42403	68.7951	-5.87596	68.8496	-7.06884
69.0083	-1.93294	68.9905	-3.07749	68.9944	-4.4241	68.8616	-5.87611	68.9166	-7.06893
69.0756	-1.93324	69.0582	-3.0776	69.062	-4.42419	68.9275	-5.87624	68.9833	-7.06905
69.1426	-1.93358	69.1245	-3.07772	69.1283	-4.42431	68.9941	-5.8764	69.0506	-7.0692
69.2091	-1.93393	69.1912	-3.07785	69.1946	-4.42447	69.061	-5.87659	69.1172	-7.06932
69.2759	-1.93429	69.2574	-3.07794	69.261	-4.42457	69.1281	-5.87673	69.1832	-7.06941
69.3425	-1.93465	69.3236	-3.07801	69.328	-4.42459	69.1953	-5.87684	69.2491	-7.06949
69.4078	-1.935	69.3915	-3.07807	69.3945	-4.42459	69.2619	-5.87693	69.3152	-7.06958
69.4755	-1.93538	69.4586	-3.07814	69.4617	-4.4246	69.3289	-5.87705	69.3827	-7.06966
69.5429	-1.93573	69.5253	-3.07822	69.528	-4.42464	69.3946	-5.8772	69.4495	-7.06978
69.6095	-1.93605	69.591	-3.07832	69.5939	-4.4247	69.4602	-5.87739	69.5166	-7.06987
69.6759	-1.93641	69.6581	-3.07842	69.6617	-4.42475	69.5276	-5.87755	69.5829	-7.06993
69.7413	-1.93679	69.7242	-3.0785	69.728	-4.42481	69.5947	-5.8777	69.6493	-7.07001
69.8086	-1.93714	69.7907	-3.07859	69.7941	-4.42488	69.6613	-5.87784	69.716	-7.07006
69.8745	-1.93746	69.8578	-3.07867	69.8605	-4.42495	69.7282	-5.87797	69.7828	-7.07011
69.9417	-1.93777	69.9244	-3.07872	69.9277	-4.425	69.7947	-5.8781	69.8489	-7.07021
70.0087	-1.93811	69.9902	-3.07876	69.9947	-4.42503	69.8619	-5.87822	69.9159	-7.07031
70.0756	-1.93847	70.0574	-3.07877	70.0603	-4.42507	69.9285	-5.87836	69.9832	-7.07043
70.1424	-1.93884	70.1238	-3.07878	70.1274	-4.42514	69.9948	-5.87853	70.0505	-7.07056
70.2085	-1.93915	70.191	-3.07879	70.1943	-4.4252	70.0606	-5.87873	70.1163	-7.0707
70.275	-1.93945	70.2575	-3.07885	70.2618	-4.42525	70.127	-5.87893	70.1826	-7.07083
70.3421	-1.93979	70.3234	-3.07896	70.3281	-4.42526	70.1939	-5.87914	70.2493	-7.07095
70.4085	-1.94013	70.391	-3.07906	70.395	-4.42528	70.2606	-5.87933	70.3158	-7.07107
70.4752	-1.94049	70.4577	-3.07913	70.461	-4.42529	70.3278	-5.87956	70.3827	-7.07122
70.5425	-1.94082	70.5248	-3.07918	70.5275	-4.42534	70.3946	-5.87981	70.4494	-7.07139
70.6092	-1.94115	70.5918	-3.07921	70.5938	-4.42542	70.4599	-5.88005	70.5165	-7.07156
70.6749	-1.9415	70.6581	-3.0793	70.6607	-4.42553	70.5266	-5.88023	70.583	-7.07172
70.742	-1.94183	70.7238	-3.07944	70.7275	-4.42564	70.5938	-5.88038	70.6498	-7.07185
70.8085	-1.94218	70.7902	-3.0796	70.7936	-4.42568	70.661	-5.88049	70.7161	-7.07198
70.8753	-1.94252	70.8573	-3.07972	70.8602	-4.42569	70.7278	-5.8806	70.7827	-7.07214
70.9426	-1.94285	70.9248	-3.0798	70.9286	-4.42571	70.7946	-5.88075	70.8489	-7.07232
71.0081	-1.9432	70.9908	-3.07985	70.9945	-4.42574	70.8612	-5.88095	70.9166	-7.0725
71.0759	-1.94357	71.0577	-3.07989	71.0607	-4.42579	70.928	-5.8812	70.9835	-7.07268
71.1415	-1.94392	71.1243	-3.07991	71.1274	-4.42583	70.9943	-5.88145	71.0494	-7.07283
71.2084	-1.94427	71.1897	-3.07999	71.1937	-4.42587	71.0601	-5.88168	71.1166	-7.073
71.2757	-1.94462	71.2583	-3.08007	71.2607	-4.42592	71.1275	-5.88188	71.1824	-7.07321
71.3425	-1.94496	71.3237	-3.08019	71.3271	-4.426	71.1942	-5.88205	71.2493	-7.07341
71.408	-1.94531	71.3915	-3.08037	71.3941	-4.42609	71.2602	-5.88223	71.3169	-7.07359
71.4745	-1.94569	71.4572	-3.0805	71.4603	-4.42619	71.3276	-5.88242	71.3831	-7.07377
71.5411	-1.94606	71.5244	-3.08057	71.5273	-4.42629	71.3942	-5.88263	71.4499	-7.07394
71.6079	-1.94643	71.5911	-3.08058	71.5947	-4.42637	71.4615	-5.88286	71.5155	-7.07412
71.6744	-1.94677	71.6578	-3.08056	71.6602	-4.42641	71.5279	-5.88309	71.5833	-7.07428
71.7411	-1.94705	71.7241	-3.0806	71.7272	-4.42644	71.594	-5.88328	71.6498	-7.07442
71.8074	-1.94734	71.7902	-3.08071	71.7942	-4.42652	71.6608	-5.88343	71.7164	-7.07459
71.8742	-1.94765	71.8569	-3.08084	71.8613	-4.42664	71.728	-5.88357	71.7819	-7.07476
71.9412	-1.948	71.9236	-3.08097	71.9281	-4.42676	71.7953	-5.88375	71.8487	-7.07493
72.008	-1.94835	71.9909	-3.08108	71.9935	-4.42684	71.8621	-5.88398	71.9157	-7.07511
72.0749	-1.94871	72.0588	-3.08116	72.0609	-4.42689	71.9274	-5.88422	71.9829	-7.07528
72.1411	-1.94902	72.1252	-3.08125	72.1268	-4.42695	71.9944	-5.8845	72.0497	-7.07546
72.2079	-1.94936	72.1916	-3.08134	72.1936	-4.42706	72.0608	-5.88475	72.115	-7.07566
72.2748	-1.94973	72.2577	-3.08142	72.2608	-4.42715	72.1273	-5.88499	72.1823	-7.07587
72.3418	-1.95013	72.324	-3.08154	72.3272	-4.4272	72.195	-5.88522	72.2495	-7.07607
72.4075	-1.95051	72.3899	-3.08167	72.3944	-4.42727	72.2617	-5.88545	72.3157	-7.07626
72.4745	-1.95088	72.4565	-3.08179	72.4615	-4.42736	72.3279	-5.88568	72.3821	-7.07644
72.5408	-1.95123	72.5236	-3.08191	72.5273	-4.42748	72.3945	-5.88592	72.4491	-7.07665
72.6068	-1.95156	72.5904	-3.08198	72.5947	-4.42761	72.4603	-5.88615	72.5158	-7.07686
72.6743	-1.9519	72.6572	-3.08204	72.6604	-4.42767	72.5279	-5.88641	72.5828	-7.07705
72.741	-1.95224	72.7243	-3.0821	72.7278	-4.4277	72.5939	-5.88664	72.6493	-7.07725
72.808	-1.95261	72.7914	-3.08218	72.7944	-4.42774	72.6606	-5.88686	72.7169	-7.07745
72.8747	-1.95296	72.858	-3.08228	72.8604	-4.42778	72.7277	-5.8871	72.7823	-7.07769
72.941	-1.95331	72.9238	-3.0824	72.9278	-4.42789	72.7947	-5.88734	72.849	-7.07794
73.0081	-1.95367	72.9898	-3.08251	72.9939	-4.42803	72.861	-5.88757	72.9153	-7.07817
73.0741	-1.95402	73.0564	-3.0826	73.0599	-4.42816	72.9275	-5.8878	72.983	-7.07834
73.141	-1.95436	73.124	-3.08269	73.1279	-4.42824	72.9942	-5.88799	73.0489	-7.0785
73.2082	-1.95472	73.1903	-3.08278	73.1952	-4.42829	73.06	-5.88813	73.1166	-7.07869
73.2741	-1.95511	73.257	-3.08289	73.2613	-4.42833	73.1269	-5.88828	73.1828	-7.07889
73.3415	-1.95551	73.3244	-3.08298	73.3276	-4.42838	73.1941	-5.88846	73.2493	-7.07913
73.4081	-1.95591	73.3905	-3.08308	73.3944	-4.42846	73.2603	-5.88866	73.3153	-7.07936
73.4737	-1.95626	73.4571	-3.08316	73.4616	-4.42854	73.3272	-5.88889	73.3822	-7.07953
73.5404	-1.95658	73.5234	-3.08323	73.5271	-4.42862	73.3937	-5.88909	73.4489	-7.0797
73.6066	-1.95693	73.5905	-3.08334	73.594	-4.42873	73.4602	-5.88929	73.5158	-7.07988
73.6738	-1.95728	73.657	-3.08348	73.6602	-4.42886	73.5273	-5.88948	73.5823	-7.08009
73.7408	-1.95761	73.7228	-3.08363	73.7263	-4.42899	73.5931	-5.88966	73.6495	-7.08033
73.8078	-1.95792	73.7891	-3.08376	73.7938	-4.4291	73.6608	-5.88987	73.7151	-7.08059
73.8739	-1.95823	73.8563	-3.08384	73.8605	-4.42917	73.7268	-5.8901	73.782	-7.08084
73.9409	-1.95853	73.923	-3.08392	73.9276	-4.4292	73.7933	-5.89036	73.8498	-7.08107
74.0071	-1.95884	73.9906	-3.084	73.9939	-4.42922	73.86	-5.8906	73.9164	-7.08128
74.0732	-1.95914	74.0578	-3.08409	74.061	-4.42926	73.9258	-5.89083	73.9834	-7.08147
74.1402	-1.95946	74.1243	-3.08419	74.1262	-4.42932	73.9936	-5.89103	74.05	-7.08166
74.2073	-1.95982	74.1907	-3.0843	74.1934	-4.4294	74.0612	-5.89122	74.1145	-7.08186
74.2743	-1.96021	74.2577	-3.08441	74.2607	-4.4295	74.1272	-5.89142	74.1816	-7.08205
74.341	-1.96062	74.3237	-3.08454	74.327	-4.42959	74.1929	-5.89162	74.2489	-7.08224
74.4063	-1.96097	74.3904	-3.08469	74.3945	-4.42967	74.2605	-5.89184	74.3151	-7.08244
74.4736	-1.96133	74.4567	-3.08483	74.4608	-4.42976	74.3269	-5.89209	74.3829	-7.08261
74.5402	-1.96168	74.5229	-3.08499	74.5268	-4.42986	74.3935	-5.89235	74.4491	-7.08283
74.607	-1.96204	74.5897	-3.08514	74.5931	-4.42995	74.46	-5.8926	74.5148	-7.08306
74.6736	-1.96241	74.6565	-3.08527	74.6601	-4.43002	74.5272	-5.89283	74.5817	-7.0833
74.7407	-1.96276	74.7238	-3.08538	74.7266	-4.43007	74.5942	-5.89308	74.6484	-7.08356
74.8067	-1.96309	74.7905	-3.08544	74.7945	-4.43013	74.6613	-5.89334	74.7153	-7.08383
74.8725	-1.9634	74.857	-3.08548	74.8607	-4.4302	74.7272	-5.89361	74.7814	-7.08409
74.9395	-1.96369	74.924	-3.08553	74.9267	-4.43026	74.7939	-5.89385	74.8485	-7.08434
75.0058	-1.96401	74.9911	-3.08561	74.9944	-4.43032	74.8609	-5.89408	74.9149	-7.08458
75.0736	-1.96435	75.0574	-3.08572	75.0606	-4.43036	74.9273	-5.89429	74.9815	-7.08482
75.14	-1.96478	75.1235	-3.08584	75.1268	-4.43045	74.9944	-5.89453	75.0481	-7.08509
75.2062	-1.96531	75.1906	-3.086	75.1933	-4.43056	75.0605	-5.89476	75.1153	-7.08531
75.2741	-1.96571	75.2572	-3.08619	75.2601	-4.43071	75.1262	-5.89498	75.1819	-7.08548
75.3396	-1.96603	75.3231	-3.08637	75.3269	-4.43085	75.1938	-5.89518	75.2484	-7.08565
75.4065	-1.96633	75.3894	-3.08649	75.3932	-4.43095	75.2594	-5.8954	75.315	-7.08586
75.4738	-1.96663	75.4561	-3.08656	75.4591	-4.431	75.3267	-5.89566	75.3818	-7.08612
75.5392	-1.96694	75.5233	-3.0866	75.5258	-4.43106	75.3935	-5.89592	75.4488	-7.08639
75.6069	-1.96729	75.5902	-3.08666	75.5929	-4.43118	75.4603	-5.89618	75.5157	-7.08664
75.6723	-1.96771	75.6577	-3.08679	75.6597	-4.43132	75.5272	-5.89641	75.5816	-7.08687
75.7404	-1.96818	75.7233	-3.08694	75.7266	-4.43145	75.5934	-5.89662	75.6486	-7.0871
75.8069	-1.96861	75.7905	-3.08708	75.7945	-4.43154	75.6603	-5.89685	75.7156	-7.08732
75.8742	-1.96898	75.8564	-3.08726	75.8604	-4.43162	75.7274	-5.89709	75.7812	-7.08756
75.9396	-1.96931	75.923	-3.08745	75.9272	-4.43171	75.7943	-5.89737	75.8492	-7.0878
76.0063	-1.96964	75.9897	-3.08759	75.9938	-4.43184	75.8607	-5.89767	75.916	-7.08806
76.0724	-1.97	76.056	-3.08775	76.0596	-4.43197	75.9274	-5.89796	75.9817	-7.08837
76.1392	-1.97039	76.1239	-3.08788	76.1273	-4.4321	75.9939	-5.89823	76.0476	-7.08867
76.206	-1.97076	76.1906	-3.08799	76.193	-4.4322	76.0609	-5.8985	76.1134	-7.08895
76.2733	-1.97112	76.2571	-3.0881	76.2599	-4.4323	76.1281	-5.89879	76.1818	-7.08923
76.3398	-1.97148	76.3227	-3.08821	76.3262	-4.43241	76.1947	-5.89911	76.2482	-7.08949
76.4062	-1.97184	76.3904	-3.08835	76.3934	-4.43249	76.2606	-5.89942	76.3149	-7.08974
76.4722	-1.97222	76.4564	-3.08853	76.4614	-4.43259	76.3265	-5.89968	76.3819	-7.08999
76.5395	-1.97262	76.5226	-3.08874	76.5276	-4.43268	76.3941	-5.89993	76.4489	-7.09026
76.605	-1.97301	76.5901	-3.08893	76.5936	-4.43277	76.4605	-5.90015	76.5153	-7.09054
76.6712	-1.97341	76.6565	-3.08911	76.6599	-4.4329	76.5263	-5.90037	76.5824	-7.09086
76.7384	-1.97379	76.7239	-3.08928	76.7263	-4.43305	76.5939	-5.90059	76.6479	-7.09118
76.8057	-1.97418	76.7892	-3.08942	76.7928	-4.43324	76.6601	-5.90078	76.7145	-7.09149
76.8727	-1.97456	76.8562	-3.08954	76.8596	-4.43339	76.7273	-5.901	76.7807	-7.09189
76.9382	-1.97489	76.9237	-3.08963	76.9266	-4.43348	76.7948	-5.90124	76.8471	-7.09219
77.0048	-1.97522	76.9902	-3.08974	76.9934	-4.43356	76.8608	-5.90146	76.9131	-7.09242
77.0716	-1.97555	77.0556	-3.0899	77.0592	-4.43363	76.9256	-5.90173	76.9805	-7.09263
77.1388	-1.9759	77.1227	-3.09007	77.1264	-4.43372	76.9925	-5.90198	77.0472	-7.09284
77.2053	-1.97626	77.1906	-3.09022	77.1922	-4.4338	77.0587	-5.9022	77.1156	-7.09311
77.2717	-1.97661	77.2568	-3.09035	77.2601	-4.43388	77.1263	-5.90244	77.1824	-7.09349
77.3382	-1.97697	77.3237	-3.09047	77.3266	-4.43399	77.1933	-5.90265	77.2486	-7.09399
77.4053	-1.97738	77.3907	-3.09062	77.3936	-4.43412	77.2609	-5.90285	77.3142	-7.09436
77.4718	-1.97778	77.4567	-3.09081	77.459	-4.43427	77.3274	-5.90306	77.3815	-7.09467
77.5386	-1.97815	77.5231	-3.091	77.5263	-4.43443	77.3931	-5.90333	77.4466	-7.09494
77.605	-1.97849	77.5897	-3.09116	77.5925	-4.43457	77.4603	-5.90369	77.5146	-7.09522
77.6713	-1.97879	77.6556	-3.09131	77.6589	-4.43469	77.5258	-5.90405	77.5815	-7.09552
77.7376	-1.97914	77.7235	-3.09141	77.7259	-4.43481	77.593	-5.90436	77.6475	-7.09582
77.8051	-1.97951	77.7894	-3.09148	77.7925	-4.43489	77.6597	-5.90462	77.7129	-7.09613
77.8709	-1.97992	77.8563	-3.09156	77.8579	-4.43498	77.7268	-5.90483	77.7806	-7.09642
77.9396	-1.98034	77.924	-3.09166	77.9255	-4.43507	77.793	-5.90503	77.8471	-7.09667
78.0063	-1.98075	77.9895	-3.09179	77.9928	-4.43517	77.8602	-5.90525	77.9136	-7.09689
78.0723	-1.98113	78.0566	-3.09198	78.0599	-4.43531	77.9269	-5.90549	77.9801	-7.09714
78.1382	-1.98149	78.1234	-3.09216	78.1271	-4.43543	77.9929	-5.90572	78.047	-7.09745
78.2046	-1.98184	78.1895	-3.09234	78.1924	-4.43554	78.0592	-5.90597	78.1148	-7.09779
78.2712	-1.9822	78.2562	-3.09252	78.2585	-4.43569	78.1265	-5.9062	78.1821	-7.09809
78.3376	-1.98258	78.3234	-3.09269	78.3248	-4.43585	78.1922	-5.90643	78.2482	-7.09834
78.405	-1.98306	78.3898	-3.09289	78.3918	-4.43601	78.2592	-5.90669	78.3131	-7.0986
78.4713	-1.9835	78.4559	-3.09309	78.4582	-4.43615	78.3262	-5.90697	78.3799	-7.09892
78.5381	-1.98389	78.5221	-3.09327	78.5269	-4.43625	78.3939	-5.90722	78.4469	-7.09942
78.6052	-1.98423	78.5899	-3.09344	78.5931	-4.43637	78.4602	-5.90743	78.5132	-7.09989
78.6718	-1.98457	78.6563	-3.09362	78.6601	-4.4365	78.5264	-5.90762	78.5803	-7.1002
78.7374	-1.98494	78.724	-3.09381	78.7257	-4.43662	78.592	-5.90784	78.6465	-7.10047
78.8044	-1.98535	78.7889	-3.09399	78.7931	-4.43674	78.66	-5.90812	78.7128	-7.10074
78.8713	-1.98575	78.8563	-3.09414	78.8593	-4.43689	78.7262	-5.90847	78.78	-7.10105
78.937	-1.98616	78.9229	-3.09427	78.9249	-4.43705	78.792	-5.90882	78.847	-7.10139
79.0041	-1.98656	78.989	-3.09439	78.9921	-4.43723	78.8589	-5.90909	78.914	-7.10175
79.0691	-1.98697	79.0569	-3.0945	79.0574	-4.43738	78.9262	-5.90937	78.9811	-7.1021
79.137	-1.98737	79.123	-3.09465	79.1262	-4.43753	78.9921	-5.90965	79.0471	-7.1024
79.2036	-1.98779	79.1897	-3.0948	79.1922	-4.43767	79.0583	-5.9099	79.1132	-7.10267
79.272	-1.98822	79.2562	-3.095	79.2596	-4.43783	79.1255	-5.91017	79.1798	-7.10296
79.3386	-1.98863	79.3226	-3.09522	79.327	-4.43797	79.1913	-5.91043	79.2459	-7.10325
79.4041	-1.98902	79.3896	-3.0954	79.3927	-4.43811	79.2596	-5.91071	79.3124	-7.10359
79.4707	-1.98943	79.456	-3.09558	79.4585	-4.43829	79.326	-5.911	79.3798	-7.10394
79.5366	-1.98985	79.5225	-3.09574	79.5251	-4.43849	79.3931	-5.91127	79.4474	-7.10427
79.6037	-1.99032	79.5899	-3.09593	79.5906	-4.43867	79.4589	-5.91153	79.5136	-7.10456
79.6705	-1.99079	79.6556	-3.09609	79.6579	-4.43884	79.5255	-5.91184	79.5802	-7.10482
79.7371	-1.99119	79.7231	-3.09625	79.7251	-4.43899	79.5923	-5.91217	79.6461	-7.10513
79.8036	-1.99158	79.7894	-3.09644	79.7919	-4.43909	79.6597	-5.91248	79.7127	-7.10548
79.871	-1.99197	79.8552	-3.09663	79.8587	-4.43924	79.7264	-5.91278	79.7795	-7.10583
79.937	-1.99235	79.922	-3.09683	79.9257	-4.43938	79.7925	-5.91307	79.8457	-7.10618
80.0031	-1.99275	79.9889	-3.09704	79.9914	-4.43954	79.8594	-5.9134	79.9137	-7.1065
80.0714	-1.9932	80.0562	-3.09721	80.0585	-4.43975	79.9252	-5.91373	79.9808	-7.10678
80.1371	-1.9936	80.1224	-3.09735	80.124	-4.43994	79.9921	-5.91406	80.0469	-7.10707
80.204	-1.994	80.189	-3.09754	80.1915	-4.44011	80.0579	-5.91435	80.1129	-7.10738
80.2705	-1.99441	80.2558	-3.09775	80.2587	-4.44025	80.1246	-5.9146	80.1794	-7.10774
80.3362	-1.9948	80.3218	-3.09798	80.3253	-4.44037	80.1914	-5.91488	80.2458	-7.10811
80.4036	-1.99521	80.3887	-3.09816	80.3918	-4.44051	80.2584	-5.91516	80.3124	-7.10848
80.469	-1.99562	80.4552	-3.09834	80.458	-4.44068	80.3255	-5.91545	80.3799	-7.10886
80.5367	-1.996	80.5218	-3.09852	80.5253	-4.44087	80.3923	-5.91575	80.4472	-7.10923
80.6037	-1.9964	80.589	-3.09869	80.5922	-4.44111	80.4593	-5.91601	80.5127	-7.1096
80.6705	-1.9968	80.6563	-3.09886	80.6582	-4.44134	80.5259	-5.91625	80.5787	-7.10997
80.736	-1.99722	80.7227	-3.09905	80.7248	-4.44151	80.5927	-5.91651	80.6457	-7.11032
80.8036	-1.99767	80.7884	-3.09928	80.7922	-4.44164	80.659	-5.91678	80.7121	-7.11064
80.8696	-1.99812	80.8556	-3.09953	80.8586	-4.44173	80.7254	-5.91707	80.7796	-7.111
80.9381	-1.99853	80.922	-3.09974	80.9257	-4.44186	80.7914	-5.91736	80.8461	-7.11135
81.0045	-1.99891	80.9889	-3.0999	80.9919	-4.44202	80.8582	-5.91764	80.9129	-7.11171
81.0699	-1.9993	81.0559	-3.10004	81.0572	-4.44222	80.9262	-5.91796	80.9783	-7.11207
81.1359	-1.99981	81.1212	-3.10019	81.1244	-4.44247	80.9921	-5.9183	81.0458	-7.11244
81.2026	-2.00051	81.1889	-3.10038	81.1905	-4.44269	81.0577	-5.9186	81.1125	-7.1128
81.2707	-2.00118	81.2555	-3.10054	81.2579	-4.44289	81.1248	-5.91888	81.1783	-7.11316
81.3362	-2.00158	81.3228	-3.10069	81.3253	-4.44305	81.192	-5.91913	81.2449	-7.1135
81.4027	-2.00193	81.3898	-3.10085	81.3912	-4.44314	81.2586	-5.91934	81.312	-7.11381
81.4696	-2.00228	81.4567	-3.10104	81.4578	-4.44325	81.3255	-5.91958	81.3797	-7.1141
81.536	-2.00267	81.5227	-3.10132	81.5247	-4.44337	81.3923	-5.91984	81.4464	-7.11439
81.6043	-2.00309	81.5881	-3.10161	81.5914	-4.44349	81.4592	-5.92013	81.5134	-7.11469
81.6705	-2.00348	81.6552	-3.10182	81.6587	-4.44365	81.5259	-5.92042	81.5793	-7.11501
81.7364	-2.00382	81.7227	-3.10205	81.7257	-4.44381	81.5918	-5.92072	81.646	-7.11534
81.8025	-2.00417	81.7889	-3.10225	81.7916	-4.444	81.6585	-5.92109	81.7119	-7.11568
81.8702	-2.00455	81.8544	-3.10246	81.8573	-4.44425	81.7244	-5.92149	81.7786	-7.11606
81.9364	-2.005	81.9221	-3.10269	81.9242	-4.44453	81.7907	-5.92193	81.8439	-7.11645
82.0022	-2.00561	81.9879	-3.10289	81.9908	-4.44475	81.8565	-5.92229	81.9106	-7.11678
82.0697	-2.00611	82.0549	-3.10304	82.0578	-4.44494	81.9243	-5.92253	81.9766	-7.11709
82.1353	-2.00658	82.122	-3.10318	82.1247	-4.44509	81.9916	-5.92275	82.0441	-7.11737
82.2018	-2.00701	82.1891	-3.10334	82.1908	-4.44516	82.0579	-5.923	82.1108	-7.11763
82.2708	-2.00737	82.2554	-3.10352	82.2575	-4.44523	82.125	-5.9233	82.1779	-7.11788
82.3369	-2.00775	82.3219	-3.10373	82.3244	-4.44535	82.1913	-5.92363	82.2456	-7.11814
82.404	-2.00815	82.3883	-3.10397	82.3906	-4.44551	82.2583	-5.92396	82.3114	-7.11845
82.4688	-2.00854	82.4544	-3.10421	82.4583	-4.44571	82.3244	-5.92422	82.3776	-7.11883
82.5352	-2.00895	82.5213	-3.10442	82.5247	-4.44592	82.3911	-5.92449	82.4433	-7.11925
82.6033	-2.00939	82.5883	-3.10461	82.5914	-4.44611	82.4582	-5.92477	82.5105	-7.11965
82.6689	-2.00982	82.6552	-3.1048	82.6576	-4.44628	82.5258	-5.92507	82.5776	-7.1202
82.7366	-2.01024	82.7217	-3.10497	82.7251	-4.44645	82.5917	-5.92536	82.6456	-7.1206
82.8023	-2.01065	82.7894	-3.10513	82.7912	-4.44658	82.658	-5.92562	82.7125	-7.12099
82.869	-2.01108	82.8556	-3.10529	82.8583	-4.44676	82.7248	-5.92591	82.7771	-7.12133
82.9371	-2.0115	82.9217	-3.10546	82.9246	-4.44694	82.792	-5.92623	82.8435	-7.12167
83.003	-2.01192	82.988	-3.1057	82.9905	-4.44714	82.8577	-5.92658	82.9102	-7.12204
83.0695	-2.01234	83.0544	-3.10597	83.0572	-4.44736	82.9241	-5.92691	82.9776	-7.1224
83.1361	-2.01274	83.1218	-3.10622	83.1246	-4.44754	82.9912	-5.9272	83.0445	-7.12278
83.2034	-2.01314	83.1877	-3.10643	83.1906	-4.44771	83.0581	-5.92747	83.1111	-7.12313
83.2698	-2.01359	83.2551	-3.10659	83.2582	-4.44787	83.1254	-5.92771	83.1773	-7.12341
83.3355	-2.01405	83.3212	-3.10678	83.3256	-4.44802	83.1907	-5.92795	83.2441	-7.12369
83.4024	-2.0145	83.3867	-3.10701	83.392	-4.4482	83.2582	-5.92823	83.3109	-7.12402
83.469	-2.01495	83.4548	-3.10724	83.4587	-4.44843	83.3252	-5.92851	83.3777	-7.12435
83.5352	-2.01536	83.5203	-3.10747	83.5252	-4.44867	83.3921	-5.92881	83.444	-7.12482
83.6031	-2.01573	83.5879	-3.10765	83.5919	-4.44891	83.4582	-5.9291	83.5113	-7.12527
83.6703	-2.01609	83.6548	-3.10781	83.6573	-4.44911	83.5243	-5.92943	83.5786	-7.12559
83.736	-2.01645	83.7219	-3.10798	83.7241	-4.44927	83.5904	-5.92973	83.6447	-7.12589
83.8026	-2.01687	83.7876	-3.10817	83.7917	-4.44944	83.658	-5.93005	83.7108	-7.12621
83.8693	-2.01732	83.8545	-3.1084	83.8581	-4.44962	83.7245	-5.93038	83.7777	-7.12654
83.9365	-2.01777	83.9202	-3.10868	83.9248	-4.44981	83.7906	-5.93072	83.8434	-7.12692
84.0031	-2.01826	83.9884	-3.10895	83.9912	-4.44996	83.8582	-5.93101	83.9102	-7.12741
84.0692	-2.01869	84.0549	-3.10918	84.0583	-4.45011	83.925	-5.93132	83.9771	-7.12782
84.1361	-2.0191	84.1206	-3.10938	84.1248	-4.45029	83.9912	-5.93161	84.0441	-7.12816
84.2014	-2.01951	84.1886	-3.10957	84.1912	-4.4505	84.0577	-5.93192	84.1109	-7.12848
84.2687	-2.01992	84.2555	-3.10976	84.258	-4.45074	84.1247	-5.93226	84.1777	-7.12878
84.335	-2.02032	84.3217	-3.10996	84.3249	-4.45098	84.1914	-5.9326	84.2439	-7.12909
84.4018	-2.02074	84.3882	-3.11018	84.3913	-4.45121	84.2577	-5.93288	84.3101	-7.12944
84.469	-2.02112	84.4553	-3.11041	84.4585	-4.45138	84.324	-5.93314	84.3766	-7.12986
84.5356	-2.0215	84.5217	-3.11064	84.5245	-4.45151	84.391	-5.9334	84.4438	-7.13023
84.602	-2.02193	84.5876	-3.11087	84.5913	-4.45163	84.4579	-5.93367	84.5103	-7.13057
84.6692	-2.02237	84.6551	-3.11106	84.6581	-4.45176	84.5246	-5.93397	84.578	-7.13092
84.7347	-2.02284	84.721	-3.11122	84.7246	-4.45192	84.5915	-5.93429	84.6438	-7.13127
84.8016	-2.02329	84.7883	-3.1114	84.7905	-4.45209	84.6577	-5.93458	84.7106	-7.13165
84.8688	-2.02367	84.8552	-3.11161	84.8575	-4.45225	84.7237	-5.93481	84.777	-7.13206
84.9366	-2.024	84.9215	-3.11182	84.9253	-4.45243	84.7913	-5.93504	84.8438	-7.13242
85.0028	-2.02429	84.9878	-3.11205	84.9919	-4.45266	84.8576	-5.93528	84.9103	-7.13277
85.0696	-2.0246	85.0539	-3.11228	85.0583	-4.45287	84.9246	-5.93554	84.9759	-7.1331
85.1349	-2.02497	85.1209	-3.11248	85.1239	-4.45304	84.9923	-5.93584	85.0424	-7.13343
85.2006	-2.02536	85.1872	-3.11263	85.191	-4.45313	85.0576	-5.93614	85.1115	-7.13371
85.2679	-2.02579	85.255	-3.11274	85.2582	-4.45323	85.1234	-5.93641	85.1776	-7.13399
85.3351	-2.02622	85.3214	-3.11284	85.3244	-4.45337	85.1902	-5.93668	85.2448	-7.13426
85.4027	-2.02662	85.3885	-3.11301	85.3906	-4.45357	85.2573	-5.93694	85.3104	-7.13456
85.4684	-2.02701	85.4548	-3.11325	85.4584	-4.45378	85.324	-5.93719	85.3758	-7.1349
85.5354	-2.02738	85.5216	-3.11349	85.5242	-4.45397	85.3901	-5.93748	85.4431	-7.13526
85.6016	-2.02774	85.5869	-3.1137	85.5913	-4.45412	85.4568	-5.93777	85.5096	-7.13561
85.6693	-2.0281	85.6545	-3.11389	85.6583	-4.45426	85.5236	-5.93805	85.5767	-7.13594
85.7352	-2.02849	85.72	-3.11407	85.7245	-4.4544	85.5903	-5.93829	85.6443	-7.13627
85.8026	-2.0289	85.7874	-3.11424	85.7913	-4.4545	85.6569	-5.93851	85.7097	-7.13662
85.8678	-2.02942	85.8542	-3.11443	85.8583	-4.45465	85.7236	-5.9387	85.777	-7.13694
85.9341	-2.03006	85.9209	-3.11463	85.9245	-4.45483	85.7912	-5.93894	85.8426	-7.13727
86.0018	-2.03053	85.9886	-3.11486	85.9916	-4.45499	85.8576	-5.93922	85.91	-7.1376
86.0683	-2.03093	86.0538	-3.1151	86.0576	-4.45516	85.9243	-5.93954	85.9762	-7.13795
86.1355	-2.03125	86.1216	-3.11533	86.1244	-4.45531	85.9903	-5.93988	86.0435	-7.13831
86.2023	-2.03155	86.188	-3.11551	86.1907	-4.45544	86.0573	-5.9402	86.1104	-7.13864
86.2679	-2.0319	86.2552	-3.11565	86.2579	-4.45556	86.1236	-5.94047	86.1773	-7.13899
86.3353	-2.03232	86.3213	-3.11577	86.3251	-4.45568	86.191	-5.9407	86.2431	-7.13933
86.4013	-2.0328	86.3875	-3.11593	86.3918	-4.45581	86.2578	-5.94092	86.3106	-7.13966
86.4674	-2.03326	86.4541	-3.11611	86.4581	-4.45597	86.324	-5.94117	86.3757	-7.14003
86.5348	-2.03367	86.5199	-3.1163	86.5236	-4.45614	86.3907	-5.94143	86.4429	-7.14041
86.6011	-2.03402	86.5869	-3.11648	86.5912	-4.45629	86.4571	-5.94169	86.5089	-7.14075
86.6673	-2.03437	86.6554	-3.11665	86.658	-4.4564	86.524	-5.94191	86.576	-7.1411
86.7343	-2.03472	86.7217	-3.11682	86.725	-4.45648	86.5909	-5.94212	86.6431	-7.14143
86.802	-2.03506	86.7882	-3.11699	86.792	-4.4566	86.6575	-5.94235	86.7099	-7.14171
86.8671	-2.03544	86.8542	-3.11712	86.8581	-4.45674	86.7236	-5.94259	86.776	-7.14203
86.9348	-2.03586	86.9217	-3.11727	86.9238	-4.45695	86.7897	-5.94286	86.8436	-7.14239
87.0006	-2.03637	86.9891	-3.11745	86.9904	-4.45718	86.8575	-5.94312	86.9105	-7.14278
87.0674	-2.03716	87.0545	-3.11766	87.057	-4.45737	86.9243	-5.94335	86.9764	-7.14318
87.1346	-2.03764	87.1212	-3.11789	87.1247	-4.45752	86.9909	-5.94362	87.0421	-7.14355
87.2014	-2.03802	87.1879	-3.11811	87.1908	-4.45762	87.0577	-5.9439	87.1089	-7.14392
87.268	-2.03837	87.2548	-3.1183	87.258	-4.45771	87.1238	-5.94421	87.1741	-7.14428
87.3344	-2.03872	87.3211	-3.11848	87.3256	-4.45783	87.1906	-5.94463	87.242	-7.14462
87.4005	-2.03909	87.3876	-3.11867	87.3904	-4.45796	87.2562	-5.9451	87.3086	-7.14491
87.467	-2.03951	87.4534	-3.11886	87.4569	-4.45811	87.3234	-5.94544	87.3753	-7.14517
87.5334	-2.03993	87.5199	-3.11904	87.5233	-4.45826	87.3903	-5.94573	87.4426	-7.14548
87.6011	-2.04033	87.5874	-3.11921	87.59	-4.4584	87.4568	-5.94601	87.5086	-7.14583
87.6671	-2.0407	87.6537	-3.11937	87.6577	-4.45856	87.5249	-5.94627	87.5746	-7.14621
87.7337	-2.04105	87.7212	-3.11952	87.7256	-4.45869	87.5907	-5.94654	87.642	-7.14658
87.7998	-2.04139	87.7879	-3.11965	87.792	-4.45881	87.6569	-5.9468	87.7094	-7.14695
87.8668	-2.04177	87.8547	-3.11978	87.8582	-4.45891	87.7246	-5.9471	87.7762	-7.14732
87.9344	-2.04214	87.9215	-3.11994	87.9246	-4.45902	87.7899	-5.94738	87.8425	-7.14768
88.0011	-2.04252	87.9867	-3.12014	87.9918	-4.45915	87.8564	-5.94765	87.9086	-7.14803
88.0686	-2.04294	88.0537	-3.12035	88.0584	-4.45929	87.9232	-5.94792	87.9751	-7.14837
88.1342	-2.04338	88.1208	-3.12052	88.1248	-4.45944	87.9908	-5.94818	88.0414	-7.14875
88.2004	-2.04381	88.1874	-3.12071	88.1923	-4.45958	88.0569	-5.94844	88.1085	-7.14908
88.2676	-2.04423	88.2546	-3.12094	88.2579	-4.45974	88.1238	-5.94874	88.1753	-7.14941
88.3344	-2.04459	88.3212	-3.12116	88.325	-4.45993	88.1907	-5.94901	88.2417	-7.14973
88.4014	-2.04495	88.3882	-3.12141	88.3916	-4.46012	88.2563	-5.94929	88.3098	-7.15003
88.4682	-2.04535	88.4554	-3.12165	88.4577	-4.46033	88.3235	-5.94959	88.3752	-7.15039
88.5334	-2.04574	88.5215	-3.12184	88.5241	-4.46049	88.391	-5.94989	88.4412	-7.15078
88.6	-2.04612	88.5866	-3.12201	88.5913	-4.46062	88.4572	-5.95019	88.5093	-7.15117
88.666	-2.04648	88.6539	-3.12215	88.6577	-4.46073	88.5239	-5.95047	88.5742	-7.15158
88.7328	-2.04681	88.7205	-3.1223	88.7246	-4.46081	88.5907	-5.95073	88.6406	-7.15196
88.8016	-2.04715	88.7879	-3.12248	88.792	-4.46091	88.6567	-5.95097	88.7082	-7.15233
88.8673	-2.04751	88.8547	-3.12266	88.8581	-4.46103	88.7233	-5.95124	88.7751	-7.15266
88.9332	-2.04787	88.921	-3.12283	88.9251	-4.46114	88.7898	-5.95149	88.843	-7.15296
89.0004	-2.04829	88.9882	-3.123	88.9907	-4.46128	88.8579	-5.95174	88.9084	-7.15329
89.067	-2.0487	89.0545	-3.12316	89.0567	-4.46146	88.9244	-5.95202	88.9749	-7.15363
89.1326	-2.0491	89.1205	-3.1233	89.124	-4.46163	88.9905	-5.95228	89.041	-7.15399
89.2002	-2.04952	89.1876	-3.12346	89.1911	-4.4618	89.0566	-5.95255	89.1077	-7.15439
89.2665	-2.0499	89.2546	-3.12358	89.2578	-4.46194	89.1233	-5.9528	89.1749	-7.15478
89.3338	-2.05027	89.321	-3.12373	89.3241	-4.46206	89.19	-5.95308	89.2416	-7.15516
89.4003	-2.05064	89.3873	-3.12394	89.3913	-4.46213	89.2566	-5.95339	89.3073	-7.1555
89.466	-2.05096	89.4536	-3.12418	89.4574	-4.46223	89.3231	-5.95371	89.3749	-7.15583
89.5332	-2.05129	89.521	-3.1244	89.5242	-4.46235	89.3899	-5.954	89.4413	-7.15618
89.5994	-2.05162	89.5877	-3.12456	89.5912	-4.46248	89.456	-5.95426	89.5073	-7.15652
89.6675	-2.05195	89.6536	-3.12467	89.6578	-4.46265	89.5241	-5.95448	89.5739	-7.15685
89.7327	-2.05235	89.7212	-3.12477	89.7237	-4.46287	89.5894	-5.95474	89.641	-7.15719
89.7999	-2.05277	89.7871	-3.12488	89.7905	-4.46304	89.6569	-5.95504	89.7079	-7.15749
89.8662	-2.05318	89.8538	-3.12506	89.8577	-4.46318	89.7233	-5.95534	89.7745	-7.1578
89.9324	-2.05358	89.9208	-3.12526	89.9248	-4.46329	89.7902	-5.95567	89.8416	-7.15811
89.9995	-2.05397	89.9873	-3.12543	89.991	-4.46336	89.8576	-5.956	89.9073	-7.15842
90.0655	-2.05433	90.0551	-3.12561	90.0578	-4.46343	89.923	-5.95635	89.9746	-7.15875
90.1325	-2.05469	90.1216	-3.1258	90.1247	-4.46351	89.9906	-5.95684	90.0407	-7.15908
90.1984	-2.05505	90.1882	-3.12598	90.191	-4.46359	90.0559	-5.95717	90.1075	-7.15938
90.2657	-2.05541	90.2542	-3.12615	90.2573	-4.46373	90.1225	-5.95748	90.1744	-7.15967
90.3326	-2.05578	90.3204	-3.12629	90.3249	-4.46388	90.1901	-5.95774	90.2416	-7.15994
90.4	-2.05616	90.3862	-3.12643	90.3902	-4.46399	90.2563	-5.95796	90.3073	-7.16022
90.4656	-2.05654	90.4538	-3.12659	90.4573	-4.46407	90.323	-5.95817	90.3739	-7.16059
90.5325	-2.05692	90.5205	-3.12677	90.5239	-4.46421	90.3898	-5.9584	90.4396	-7.16113
90.5991	-2.0573	90.5874	-3.12696	90.5909	-4.46438	90.4562	-5.95863	90.5063	-7.16156
90.6654	-2.05769	90.6536	-3.12716	90.6569	-4.4646	90.5231	-5.95886	90.5744	-7.16194
90.7331	-2.05808	90.7196	-3.12733	90.7234	-4.46481	90.5893	-5.95907	90.6418	-7.16225
90.7991	-2.05851	90.7868	-3.12748	90.7906	-4.46497	90.6557	-5.95932	90.7071	-7.1625
90.8655	-2.05898	90.8532	-3.12761	90.8574	-4.46509	90.7239	-5.95959	90.7736	-7.16279
90.9321	-2.0596	90.92	-3.12776	90.9236	-4.46519	90.7904	-5.9599	90.8398	-7.16312
90.9993	-2.05999	90.9871	-3.12791	90.9901	-4.46529	90.8574	-5.96038	90.9062	-7.16349
91.0649	-2.06034	91.0536	-3.1281	91.0573	-4.46536	90.9237	-5.96076	90.9732	-7.16401
91.1325	-2.06072	91.1214	-3.12826	91.1239	-4.46546	90.9891	-5.96111	91.0403	-7.16443
91.1989	-2.06113	91.1875	-3.1284	91.1906	-4.46558	91.0566	-5.96142	91.1067	-7.16477
91.2653	-2.06176	91.254	-3.12857	91.2565	-4.46575	91.1225	-5.96172	91.1729	-7.16509
91.3324	-2.06225	91.3202	-3.12878	91.3235	-4.46594	91.1891	-5.96202	91.2395	-7.16541
91.3989	-2.06265	91.3874	-3.12898	91.3905	-4.4661	91.2572	-5.96234	91.306	-7.16579
91.4651	-2.06303	91.4524	-3.12917	91.457	-4.46629	91.3226	-5.96266	91.3729	-7.16617
91.5317	-2.06339	91.5196	-3.12937	91.5235	-4.46649	91.3897	-5.96296	91.4416	-7.16654
91.5977	-2.06378	91.5872	-3.12961	91.59	-4.4667	91.4556	-5.96327	91.5071	-7.16692
91.6647	-2.06421	91.6536	-3.12985	91.6573	-4.46691	91.5231	-5.9636	91.5734	-7.16727
91.7325	-2.0646	91.7195	-3.13009	91.7231	-4.46707	91.5907	-5.96393	91.6391	-7.16763
91.799	-2.065	91.7871	-3.13028	91.79	-4.46717	91.6572	-5.96427	91.706	-7.16801
91.8649	-2.0654	91.8536	-3.13045	91.8572	-4.46724	91.7236	-5.96461	91.7726	-7.16839
91.9317	-2.06586	91.9195	-3.13067	91.9243	-4.46733	91.7898	-5.96497	91.8391	-7.16877
91.9982	-2.06646	91.9867	-3.13089	91.9901	-4.46744	91.8563	-5.96533	91.9064	-7.16913
92.0649	-2.0673	92.0525	-3.13112	92.0572	-4.46758	91.9231	-5.96569	91.9728	-7.16948
92.1316	-2.06809	92.1196	-3.13133	92.1237	-4.46772	91.9895	-5.96604	92.0389	-7.16983
92.1983	-2.06852	92.1861	-3.13151	92.19	-4.46787	92.0575	-5.96637	92.1063	-7.17018
92.2647	-2.06896	92.2537	-3.13167	92.2565	-4.46803	92.1234	-5.96666	92.1729	-7.17055
92.3323	-2.06941	92.3204	-3.13183	92.3234	-4.46822	92.1911	-5.96694	92.2396	-7.17092
92.3988	-2.06986	92.388	-3.13197	92.3903	-4.46843	92.2569	-5.96723	92.3062	-7.17129
92.4651	-2.07029	92.4541	-3.13215	92.4566	-4.46867	92.3236	-5.96751	92.3738	-7.17167
92.5304	-2.07069	92.5199	-3.13236	92.5234	-4.46888	92.3896	-5.96775	92.4395	-7.17204
92.5972	-2.07108	92.5856	-3.13257	92.5898	-4.46909	92.4568	-5.96799	92.5053	-7.17243
92.6643	-2.0715	92.6529	-3.13279	92.6561	-4.46924	92.5238	-5.96822	92.5721	-7.17283
92.7317	-2.07197	92.7205	-3.13298	92.7232	-4.46934	92.5897	-5.96844	92.6392	-7.17325
92.7988	-2.07246	92.7865	-3.13317	92.7894	-4.46945	92.6561	-5.96872	92.7064	-7.17364
92.8651	-2.0729	92.8528	-3.13339	92.8564	-4.46959	92.7236	-5.96905	92.7734	-7.174
92.9305	-2.07332	92.9195	-3.13366	92.923	-4.46975	92.7886	-5.96942	92.8392	-7.17433
92.9982	-2.07375	92.9862	-3.134	92.9899	-4.46994	92.8568	-5.96979	92.9055	-7.17471
93.064	-2.0742	93.0528	-3.13429	93.0564	-4.47014	92.924	-5.97005	92.9723	-7.17514
93.1308	-2.07465	93.1203	-3.13452	93.1229	-4.47036	92.9905	-5.97027	93.0392	-7.17557
93.1976	-2.0751	93.1873	-3.13471	93.1897	-4.47058	93.0569	-5.97053	93.1053	-7.176
93.2647	-2.07554	93.2536	-3.13485	93.2559	-4.47078	93.1232	-5.97085	93.1724	-7.17637
93.3309	-2.07598	93.32	-3.13502	93.3225	-4.47096	93.1898	-5.97156	93.2392	-7.17671
93.3985	-2.07642	93.3858	-3.1352	93.3898	-4.47112	93.2561	-5.9726	93.3055	-7.17708
93.4635	-2.07686	93.4527	-3.13546	93.4556	-4.47126	93.3234	-5.97312	93.3716	-7.17745
93.5305	-2.07729	93.5195	-3.13573	93.5227	-4.4714	93.3904	-5.97343	93.4388	-7.17784
93.5978	-2.07774	93.5853	-3.13599	93.5898	-4.47155	93.4563	-5.9737	93.5058	-7.17825
93.664	-2.07823	93.6523	-3.13621	93.6566	-4.47173	93.5229	-5.97396	93.5727	-7.17867
93.7307	-2.07874	93.7202	-3.13641	93.7225	-4.47192	93.5889	-5.97424	93.6386	-7.17907
93.7979	-2.0792	93.7866	-3.13661	93.7884	-4.47211	93.6555	-5.97454	93.7046	-7.17945
93.864	-2.07963	93.8531	-3.13682	93.8559	-4.4723	93.7229	-5.97485	93.7721	-7.17984
93.931	-2.08006	93.9198	-3.13704	93.9223	-4.47249	93.79	-5.97513	93.8384	-7.18023
93.9983	-2.08051	93.9862	-3.13729	93.9893	-4.47266	93.8568	-5.9754	93.9052	-7.18066
94.0658	-2.08098	94.0525	-3.13755	94.0567	-4.47284	93.923	-5.97564	93.9723	-7.1811
94.1317	-2.08146	94.1197	-3.13787	94.1234	-4.47301	93.9895	-5.97587	94.0388	-7.18149
94.1967	-2.08192	94.1862	-3.13819	94.1896	-4.4732	94.0563	-5.9761	94.1047	-7.18188
94.2642	-2.0824	94.2527	-3.13853	94.257	-4.4734	94.124	-5.97636	94.1714	-7.18228
94.3301	-2.08287	94.3196	-3.1388	94.3232	-4.47359	94.1906	-5.97665	94.2378	-7.18263
94.3976	-2.08333	94.3862	-3.13901	94.3884	-4.47377	94.2573	-5.97696	94.3054	-7.18295
94.4648	-2.08384	94.4527	-3.13918	94.4552	-4.47396	94.3226	-5.97728	94.3721	-7.18327
94.53	-2.08432	94.52	-3.13935	94.5231	-4.47417	94.3885	-5.97759	94.4387	-7.18359
94.596	-2.08477	94.5858	-3.13955	94.5906	-4.4744	94.4558	-5.97785	94.505	-7.18396
94.6637	-2.0852	94.6532	-3.1398	94.6559	-4.4746	94.5224	-5.97811	94.5716	-7.18437
94.7307	-2.08559	94.719	-3.14005	94.7219	-4.47484	94.5897	-5.97837	94.6386	-7.18488
94.7967	-2.086	94.7871	-3.14031	94.7892	-4.47507	94.6567	-5.97863	94.7054	-7.18528
94.8637	-2.08647	94.8536	-3.14059	94.8552	-4.47531	94.7223	-5.97889	94.7719	-7.18565
94.9296	-2.08694	94.92	-3.14088	94.9232	-4.47553	94.7903	-5.97917	94.8374	-7.18604
94.9969	-2.08743	94.9868	-3.14117	94.9901	-4.4757	94.8565	-5.97948	94.9046	-7.18645
95.0631	-2.0879	95.0532	-3.14144	95.0567	-4.47586	94.9226	-5.97978	94.9715	-7.18685
95.1292	-2.08836	95.1192	-3.14168	95.1239	-4.47608	94.9899	-5.98011	95.0379	-7.18721
95.1966	-2.08884	95.1862	-3.1419	95.1904	-4.47635	95.0563	-5.98044	95.1044	-7.18755
95.2628	-2.08932	95.2528	-3.14212	95.2553	-4.47665	95.1228	-5.98071	95.1707	-7.1879
95.3298	-2.08981	95.3186	-3.14236	95.3217	-4.47694	95.1897	-5.98101	95.2374	-7.18829
95.3962	-2.09037	95.3863	-3.1426	95.3892	-4.47717	95.256	-5.98129	95.3044	-7.18867
95.4625	-2.09085	95.4518	-3.14281	95.4566	-4.47734	95.322	-5.98158	95.3703	-7.18905
95.5303	-2.09138	95.5182	-3.14301	95.5232	-4.47752	95.3888	-5.98193	95.4373	-7.18942
95.5964	-2.0919	95.585	-3.14325	95.5889	-4.47771	95.4553	-5.98228	95.5042	-7.18979
95.6631	-2.09239	95.6528	-3.14352	95.6558	-4.47793	95.523	-5.98261	95.571	-7.19018
95.7294	-2.09285	95.7195	-3.14379	95.7222	-4.47814	95.5891	-5.98291	95.6363	-7.19056
95.7955	-2.0933	95.7862	-3.14404	95.7897	-4.47836	95.6559	-5.98319	95.7038	-7.19091
95.8628	-2.09375	95.8514	-3.14431	95.8559	-4.4786	95.7219	-5.98344	95.77	-7.19127
95.9298	-2.09419	95.9184	-3.1446	95.9218	-4.47885	95.7884	-5.98366	95.8368	-7.19162
95.9956	-2.09464	95.9849	-3.1449	95.9888	-4.4791	95.8556	-5.98388	95.9036	-7.19196
96.0624	-2.09507	96.0529	-3.14517	96.0543	-4.47931	95.9228	-5.98412	95.9704	-7.19231
96.1288	-2.09548	96.1202	-3.14539	96.1226	-4.47952	95.99	-5.98443	96.0371	-7.19267
96.1953	-2.09585	96.1858	-3.14558	96.1891	-4.47973	96.0549	-5.98476	96.1032	-7.19305
96.2622	-2.09623	96.2524	-3.14577	96.256	-4.47994	96.1211	-5.98508	96.1714	-7.19348
96.3301	-2.09663	96.3178	-3.146	96.3231	-4.48015	96.1888	-5.98537	96.2365	-7.19395
96.3966	-2.09707	96.3855	-3.14629	96.3896	-4.48035	96.256	-5.98561	96.3023	-7.19433
96.4615	-2.09752	96.452	-3.14659	96.4559	-4.4806	96.3233	-5.9858	96.3699	-7.19469
96.5285	-2.09795	96.5187	-3.14689	96.5225	-4.48086	96.3903	-5.98602	96.4361	-7.19503
96.5953	-2.09838	96.5853	-3.14713	96.589	-4.48107	96.4568	-5.9863	96.5037	-7.19536
96.6626	-2.09886	96.6528	-3.14734	96.6556	-4.48126	96.5215	-5.98685	96.5709	-7.19572
96.7293	-2.09974	96.7186	-3.14755	96.7215	-4.48145	96.5884	-5.98749	96.6365	-7.19611
96.7951	-2.10145	96.7865	-3.14781	96.7883	-4.48168	96.6541	-5.98789	96.7042	-7.19647
96.8613	-2.10264	96.8535	-3.14807	96.8561	-4.48196	96.7221	-5.9882	96.7707	-7.19681
96.9289	-2.10319	96.9191	-3.14833	96.9214	-4.48223	96.7889	-5.98846	96.837	-7.19715
96.9955	-2.10364	96.9863	-3.1486	96.9881	-4.4825	96.8563	-5.98874	96.9045	-7.19754
97.0611	-2.10409	97.0526	-3.14891	97.0549	-4.48279	96.9238	-5.98905	96.97	-7.19824
97.1274	-2.10457	97.1186	-3.14925	97.1212	-4.48307	96.9881	-5.98941	97.0379	-7.19915
97.1941	-2.1054	97.1854	-3.14962	97.1886	-4.48332	97.0549	-5.98981	97.1037	-7.1997
97.2612	-2.10644	97.2527	-3.14994	97.2555	-4.48351	97.1226	-5.99018	97.1694	-7.20019
97.3274	-2.10713	97.3196	-3.15026	97.3226	-4.48368	97.1892	-5.99055	97.2365	-7.2006
97.3942	-2.10761	97.3859	-3.15059	97.3898	-4.48388	97.2557	-5.99094	97.3025	-7.20097
97.4609	-2.10809	97.4519	-3.15092	97.4563	-4.48413	97.3223	-5.99135	97.3698	-7.20137
97.5268	-2.10854	97.5181	-3.15124	97.5224	-4.48445	97.3888	-5.99172	97.437	-7.20174
97.5944	-2.10901	97.5855	-3.15156	97.5893	-4.48505	97.4557	-5.99208	97.5027	-7.20212
97.6612	-2.1096	97.6526	-3.15185	97.6553	-4.48554	97.5221	-5.9924	97.5696	-7.20254
97.7283	-2.11019	97.719	-3.1521	97.7214	-4.48587	97.5882	-5.99267	97.6368	-7.20293
97.794	-2.1107	97.7845	-3.15234	97.7882	-4.48613	97.6548	-5.99298	97.702	-7.2033
97.8605	-2.11128	97.8517	-3.1526	97.8552	-4.48633	97.7212	-5.9933	97.7692	-7.2037
97.9266	-2.1124	97.9184	-3.15297	97.9235	-4.48653	97.7887	-5.99368	97.8365	-7.20431
97.9935	-2.11324	97.9852	-3.15349	97.9893	-4.48679	97.8555	-5.99406	97.9028	-7.20546
98.0602	-2.11384	98.0517	-3.15388	98.0557	-4.48718	97.9223	-5.99438	97.9696	-7.20658
98.127	-2.11446	98.1175	-3.15422	98.1221	-4.48757	97.988	-5.99471	98.0361	-7.20714
98.1945	-2.11515	98.1844	-3.15454	98.1884	-4.4879	98.0552	-5.99502	98.1025	-7.20756
98.2601	-2.11616	98.2519	-3.15487	98.2555	-4.48819	98.1216	-5.99534	98.1699	-7.20802
98.3266	-2.11771	98.3192	-3.1552	98.3218	-4.4885	98.1893	-5.99567	98.2362	-7.20852
98.3933	-2.11855	98.3855	-3.15553	98.3888	-4.48882	98.2557	-5.99606	98.3023	-7.20901
98.4592	-2.11905	98.4517	-3.1559	98.455	-4.48916	98.3221	-5.99654	98.3685	-7.20952
98.5271	-2.11956	98.5191	-3.15626	98.5222	-4.48946	98.3874	-5.9972	98.4343	-7.20994
98.5937	-2.12008	98.584	-3.15664	98.5889	-4.48976	98.4548	-5.99796	98.5018	-7.21032
98.6602	-2.12092	98.651	-3.15702	98.6554	-4.49007	98.5207	-5.99863	98.5685	-7.21072
98.7267	-2.12207	98.7179	-3.15738	98.7221	-4.49041	98.5887	-5.99909	98.6353	-7.21116
98.7929	-2.12286	98.7852	-3.15784	98.7881	-4.49077	98.655	-5.99951	98.7022	-7.21171
98.8598	-2.12359	98.8518	-3.15835	98.8553	-4.49113	98.7218	-5.99991	98.7681	-7.21269
98.9261	-2.12421	98.9184	-3.15877	98.9222	-4.49148	98.7884	-6.00029	98.8352	-7.21372
98.9935	-2.12474	98.9847	-3.15916	98.9881	-4.49185	98.8543	-6.00069	98.9012	-7.2142
99.0594	-2.12527	99.0508	-3.15955	99.0552	-4.49223	98.9209	-6.00115	98.969	-7.21473
99.126	-2.12581	99.1174	-3.15993	99.1224	-4.49259	98.9872	-6.00202	99.0359	-7.21546
99.1942	-2.12635	99.184	-3.16033	99.1876	-4.49293	99.0551	-6.00314	99.103	-7.21657
99.2601	-2.12699	99.2518	-3.16075	99.2547	-4.49329	99.1221	-6.0039	99.1686	-7.2173
99.3262	-2.12803	99.3174	-3.16116	99.3216	-4.49367	99.1883	-6.00434	99.2348	-7.2179
99.3922	-2.12994	99.3847	-3.16176	99.3889	-4.49413	99.2547	-6.00479	99.3012	-7.21843
99.4586	-2.13231	99.4511	-3.16286	99.4555	-4.49483	99.3208	-6.00558	99.3679	-7.21927
99.5249	-2.1345	99.5176	-3.16413	99.5226	-4.49527	99.3876	-6.00719	99.4344	-7.22046
99.5919	-2.13619	99.5838	-3.16514	99.5892	-4.49567	99.4541	-6.00848	99.5014	-7.22143
99.6591	-2.13686	99.6506	-3.16588	99.6547	-4.49633	99.5206	-6.00929	99.5675	-7.22228
99.7248	-2.13764	99.7173	-3.16631	99.7205	-4.4971	99.5884	-6.00973	99.6346	-7.22356
99.7919	-2.13891	99.7844	-3.16676	99.7874	-4.49807	99.6542	-6.0102	99.7009	-7.22475
99.858	-2.1411	99.8506	-3.16724	99.8543	-4.49905	99.7209	-6.01083	99.7682	-7.22626
99.9245	-2.14361	99.9168	-3.16773	99.9202	-4.49979	99.7861	-6.01176	99.835	-7.22776
99.9909	-2.14534	99.9836	-3.16828	99.9877	-4.50021	99.8533	-6.01259	99.8999	-7.22919
100.058	-2.1461	100.051	-3.16894	100.055	-4.50064	99.9202	-6.0131	99.9678	-7.23156
100.126	-2.14697	100.118	-3.16946	100.121	-4.5012	99.9871	-6.01363	100.035	-7.23387
100.192	-2.14756	100.183	-3.17069	100.187	-4.50255	100.053	-6.01451	100.1	-7.23539
100.258	-2.14854	100.251	-3.17264	100.254	-4.50358	100.121	-6.01548	100.167	-7.23682

## Sheet: Fig.4b
CP-3		CP-3R		CP-4R		CP-3H		CP-4H
Strain (%)	Stress (MPa)	Strain (%)	Stress (MPa)	Strain (%)	Stress (MPa)	Strain (%)	Stress (MPa)	Strain (%)	Stress (MPa)
0	0.00118	0	0.02048	0	0.0099	0	0.00595	0	0.0143
0.758	0.8327	0.332	0.9453	0.499	0.74024	0.374	0.69787	0.453	0.5807
1.589	1.65507	0.498	1.84945	0.835	1.48968	0.61	1.3717	1.152	1.15638
2.314	2.48413	0.664	2.75683	1.131	2.23522	0.81	2.04603	1.393	1.72659
3.241	3.21938	0.808	3.68202	1.372	2.97471	0.981	2.74051	1.606	2.30445
4.166	3.74427	0.945	4.59483	1.585	3.70355	1.12	3.41501	1.808	2.87682
5.092	4.11764	1.085	5.56607	1.766	4.47217	1.264	4.09932	1.966	3.45291
6.018	4.37948	1.242	6.50331	1.924	5.213	1.458	4.76894	2.103	4.01204
6.944	4.56388	1.565	7.40083	2.093	5.98075	1.671	5.46599	2.239	4.60628
7.871	4.68584	1.924	8.32027	2.26	6.73621	1.871	6.13883	2.364	5.1707
8.796	4.76254	2.103	9.22954	2.426	7.49229	2.082	6.82998	2.489	5.73256
9.722	4.80918	2.239	10.179	2.593	8.22724	2.249	7.49561	2.624	6.33036
10.648	4.83806	2.354	11.0812	2.77	8.9603	2.406	8.16487	2.76	6.91753
11.574	4.8512	2.468	12.0081	2.958	9.70163	2.562	8.84672	2.895	7.49544
12.5	4.84364	2.583	12.9223	3.146	10.4339	2.718	9.51289	3.032	8.06107
13.426	4.83528	2.708	13.8867	3.334	11.1732	2.885	10.195	3.178	8.63152
14.352	4.82748	2.833	14.8064	3.521	11.9118	3.063	10.8916	3.375	9.20682
15.278	4.81384	2.969	15.7546	3.708	12.6579	3.251	11.5923	3.802	9.77317
16.204	4.79528	3.105	16.6592	3.895	13.3984	3.448	12.2888	3.99	10.3644
17.13	4.76878	3.251	17.5993	4.084	14.128	3.656	12.9742	4.147	10.9254
18.056	4.75046	3.397	18.5101	4.282	14.89	3.875	13.6448	4.303	11.4875
18.982	4.73106	3.552	19.4468	4.48	15.6483	4.105	14.3099	4.469	12.0615
19.908	4.70425	3.708	20.3533	4.677	16.3952	4.344	14.9843	4.646	12.6378
20.834	4.68059	3.875	21.2864	4.885	17.154	4.594	15.6664	4.833	13.2148
21.76	4.66158	4.042	22.1859	5.093	17.8886	4.855	16.336	5.031	13.8032
22.686	4.64137	4.219	23.1028	5.313	18.634	5.146	17.0204	5.229	14.377
23.612	4.61641	4.407	24.0248	5.542	19.3774	5.458	17.686	5.438	14.9516
24.537	4.59214	4.604	24.9501	5.781	20.12	5.812	18.3666	5.656	15.5256
25.463	4.57776	4.812	25.876	6.032	20.8544	6.209	19.0388	5.885	16.1022
26.389	4.55841	5.032	26.8037	6.303	21.6031	6.677	19.7075	6.125	16.6685
27.315	4.53578	5.262	27.7287	6.594	22.3493	7.302	20.379	6.376	17.2284
28.241	4.51239	5.511	28.6576	6.906	23.0764	8.333	21.047	6.646	17.7955
29.168	4.49792	5.78	29.5596	7.26	23.8233	9.375	21.3251	6.947	18.3695
30.092	4.4861	6.083	30.4622	7.656	24.5597	10.416	21.3123	7.271	18.933
31.019	4.46691	6.428	31.3623	8.125	25.2932	11.458	21.0624	7.636	19.4951
31.944	4.44537	6.854	32.268	8.699	26.0282	12.5	20.6443	8.083	20.0599
32.871	4.42953	7.448	33.1701	9.427	26.7596	13.542	20.1334	8.646	20.6182
33.796	4.41898	8.49	33.6204	10.469	27.3803	14.583	19.5917	9.428	21.1806
34.721	4.40358	9.271	32.7078	11.511	27.5406	15.624	19.0416	10.469	21.5369
35.648	4.3816	9.594	31.8008	12.552	27.3231	16.666	18.4686	11.511	21.4424
36.574	4.36745	9.812	30.9013	13.593	26.8289	17.708	17.9022	12.479	20.881
37.5	4.35581	9.989	29.9689	14.636	26.1159	18.749	17.3759	13.052	20.319
38.426	4.3419	10.135	29.068	15.468	25.389	19.791	16.8778	13.51	19.7471
39.351	4.325	10.271	28.1516	16.178	24.6521	20.833	16.4121	13.907	19.1802
40.277	4.31145	10.407	27.2	16.791	23.9184	21.875	15.9547	14.271	18.6091
41.204	4.30022	10.543	26.2509	17.365	23.1834	22.916	15.5568	14.615	18.0508
42.129	4.2881	10.678	25.345	17.917	22.4451	23.958	15.1955	14.969	17.478
43.055	4.27428	10.834	24.3931	18.469	21.7115	24.999	14.8591	15.322	16.9184
43.981	4.2658	11.01	23.4661	19.042	20.9726	26.041	14.5441	15.708	16.3572
44.907	4.25838	11.228	22.5545	19.645	20.2365	27.083	14.2562	16.157	15.7919
45.833	4.2465	11.532	21.6519	20.324	19.5018	28.125	14.0202	16.666	15.2336
46.759	4.23504	12.021	20.7585	21.094	18.7741	29.167	13.7978	17.312	14.6745
47.685	4.22522	13.062	19.9332	22.115	18.0433	30.208	13.5886	18.209	14.1129
48.611	4.2202	14.104	19.7023	23.157	17.5335	31.25	13.415	19.25	13.6823
49.537	4.21047	15.146	19.6836	24.197	17.1853	32.292	13.2614	20.292	13.3986
50.464	4.20095	16.188	19.7175	25.24	16.9489	33.333	13.1271	21.335	13.1912
51.388	4.19423	17.23	19.7569	26.28	16.7709	34.375	12.9935	22.376	13.0479
52.315	4.18979	18.271	19.8067	27.322	16.6583	35.417	12.8831	23.417	12.9638
53.241	4.18202	19.313	19.8779	28.365	16.5904	36.459	12.802	24.457	12.9107
54.167	4.17236	20.354	19.9408	29.406	16.5405	37.501	12.7134	25.5	12.8689
55.093	4.16436	21.397	19.9798	30.448	16.5042	38.542	12.6328	26.542	12.8347
56.019	4.16182	22.438	20.0063	31.489	16.4844	39.583	12.5658	27.584	12.8264
56.945	4.15475	23.479	20.0525	32.531	16.4858	40.626	12.5149	28.626	12.8256
57.871	4.14773	24.52	20.0787	33.572	16.4809	41.667	12.4688	29.667	12.8192
58.797	4.13876	25.563	20.0785	34.614	16.4745	42.709	12.423	30.708	12.8213
59.722	4.13612	26.604	20.0878	35.657	16.4826	43.751	12.3819	31.751	12.8312
60.648	4.13232	27.646	20.1085	36.698	16.4931	44.793	12.3553	32.791	12.8414
61.575	4.12191	28.688	20.1234	37.739	16.5057	45.834	12.3342	33.833	12.8475
62.5	4.11389	29.729	20.1232	38.781	16.5043	46.875	12.3134	34.875	12.8521
63.426	4.10947	30.771	20.1281	39.822	16.5092	47.917	12.2829	35.916	12.8772
64.352	4.10633	31.813	20.1589	40.865	16.5359	48.959	12.2711	36.958	12.8929
65.278	4.10024	32.854	20.1821	41.906	16.5475	50	12.2634	38	12.9018
66.204	4.0927	33.896	20.1945	42.947	16.5562	51.041	12.2487	39.041	12.914
67.13	4.0924	34.938	20.2052	43.99	16.5657	52.083	12.2367	40.082	12.9293
68.055	4.09	35.979	20.2408	45.032	16.5948	53.125	12.2313	41.124	12.9524
68.981	4.08469	37.02	20.2754	46.074	16.6147	54.167	12.2312	42.166	12.9692
69.907	4.07681	38.063	20.2941	47.116	16.6261	55.208	12.2206	43.208	12.9758
70.834	4.07755	39.104	20.3099	48.157	16.6377	56.25	12.2062	44.25	12.9924
71.759	4.07763	40.145	20.3383	49.198	16.6609	57.291	12.2088	45.291	13.014
72.685	4.07305	41.187	20.3769	50.239	16.6853	58.333	12.2124	46.333	13.0306
73.611	4.07091	42.229	20.4073	51.282	16.7033	59.374	12.2082	47.375	13.0353
74.537	4.06886	43.27	20.4133	52.323	16.7147	60.416	12.2001	48.417	13.045
75.463	4.0688	44.312	20.44	53.365	16.7456	61.458	12.2034	49.458	13.0668
76.388	4.06608	45.354	20.4694	54.407	16.7654	62.499	12.2142	50.499	13.0823
77.314	4.06343	46.395	20.4887	55.449	16.7781	63.542	12.207	51.541	13.0963
78.24	4.06411	47.437	20.4965	56.491	16.791	64.583	12.2016	52.584	13.1082
79.166	4.06359	48.479	20.5145	57.532	16.8114	65.624	12.2058	53.625	13.1346
80.093	4.06086	49.521	20.5419	58.573	16.8394	66.666	12.2145	54.667	13.1496
81.018	4.06015	50.562	20.5588	59.615	16.8471	67.708	12.2247	55.708	13.1559
81.944	4.05748	51.604	20.5608	60.656	16.8516	68.75	12.2207	56.75	13.1655
82.87	4.05883	52.645	20.5792	61.699	16.8704	69.791	12.2204	57.792	13.1901
83.796	4.05791	53.688	20.604	62.74	16.8886	70.833	12.2318	58.834	13.2064
84.723	4.05436	54.729	20.6212	63.781	16.9005	71.875	12.2327	59.875	13.216
85.648	4.05538	55.771	20.6224	64.823	16.9043	72.916	12.2325	60.917	13.2239
86.574	4.05541	56.813	20.6358	65.864	16.9216	73.958	12.233	61.959	13.2451
87.5	4.05569	57.854	20.6747	66.906	16.9442	75	12.2418	63.001	13.2592
88.426	4.05117	58.896	20.6961	67.948	16.9512	76.042	12.2452	64.042	13.2608
89.352	4.05057	59.937	20.702	68.989	16.9575	77.084	12.2434	65.084	13.2641
90.278	4.05307	60.979	20.71	70.031	16.9621	78.125	12.2464	66.125	13.2788
91.204	4.05212	62.021	20.7459	71.073	16.9789	79.168	12.25	67.166	13.2987
92.13	4.04935	63.062	20.7817	72.115	16.9882	80.209	12.2536	68.209	13.3074
93.056	4.04775	64.105	20.7954	73.156	16.9862	81.25	12.2495	69.25	13.3136
93.982	4.05027	65.146	20.82	74.197	16.9976	82.292	12.246	70.292	13.3309
94.908	4.05199	66.188	20.8572	75.239	17.0103	83.334	12.2538	71.333	13.3527
95.833	4.05062	67.229	20.8964	76.281	17.0166	84.376	12.2559	72.375	13.3684
96.76	4.04757	68.272	20.9249	77.323	17.0169	85.417	12.2551	73.417	13.3779
97.686	4.04985	69.313	20.9395	78.364	17.021	86.458	12.2503	74.458	13.3961
98.611	4.05215	70.355	20.9659	79.406	17.0353	87.501	12.2559	75.5	13.4232
99.537	4.05216	71.396	21.0016	80.448	17.0416	88.542	12.2659	76.542	13.4385
100.464	4.05111	72.438	21.0124	81.489	17.0406	89.584	12.2612	77.583	13.4555
101.389	4.05254	73.479	21.0285	82.532	17.0485	90.624	12.2586	78.625	13.4743
102.315	4.05391	74.521	21.0584	83.573	17.0594	91.667	12.2629	79.667	13.494
103.241	4.05827	75.562	21.0836	84.614	17.0724	92.708	12.267	80.708	13.5104
104.167	4.05567	76.604	21.1024	85.656	17.0703	93.75	12.267	81.749	13.5196
105.093	4.05756	77.646	21.115	86.698	17.0748	94.792	12.2572	82.791	13.5399
106.019	4.06202	78.687	21.1468	87.741	17.0935	95.834	12.2596	83.834	13.5606
106.944	4.0616	79.729	21.1818	88.782	17.1002	96.875	12.2621	84.875	13.5759
107.871	4.06316	80.771	21.2035	89.823	17.1048	97.917	12.2581	85.916	13.5893
108.796	4.06306	81.813	21.2195	90.864	17.1085	98.958	12.2555	86.958	13.6056
109.722	4.06569	82.854	21.2488	91.907	17.1203	100	12.2546	88	13.629
110.647	4.0669	83.895	21.2869	92.948	17.1334	101.042	12.2598	89.042	13.6454
111.574	4.07141	84.938	21.3031	93.991	17.1326	102.083	12.2548	90.082	13.6543
112.501	4.07106	85.978	21.3164	95.032	17.134	103.125	12.246	91.123	13.6657
113.425	4.07601	87.02	21.3328	96.074	17.1461	104.166	12.2489	92.167	13.689
114.352	4.07644	88.063	21.3618	97.115	17.1587	105.208	12.2527	93.208	13.7042
115.277	4.08013	89.104	21.3873	98.158	17.1626	106.249	12.2501	94.25	13.713
116.203	4.07949	90.145	21.3945	99.198	17.1604	107.291	12.2467	95.291	13.7218
117.129	4.08534	91.186	21.4123	100.24	17.1715	108.333	12.2429	96.333	13.7395
118.055	4.08962	92.229	21.4472	101.281	17.182	109.374	12.2502	97.375	13.7547
118.981	4.08928	93.27	21.4707	102.323	17.1848	110.416	12.2479	98.416	13.7676
119.907	4.09226	94.312	21.4918	103.366	17.1856	111.458	12.2408	99.459	13.7738
120.833	4.0958	95.354	21.5093	104.407	17.1894	112.499	12.2379	100.501	13.7932
121.76	4.10092	96.396	21.5464	105.448	17.2037	113.542	12.2434	101.542	13.8078
122.685	4.10203	97.438	21.5735	106.49	17.2037	114.583	12.2464	102.584	13.8154
123.61	4.1027	98.479	21.5957	107.531	17.2036	115.625	12.2396	103.625	13.8264
124.537	4.10876	99.52	21.6281	108.574	17.2079	116.666	12.235	104.667	13.8426
125.463	4.11232	100.563	21.6634	109.614	17.2159	117.708	12.2393	105.709	13.8567
126.39	4.1173	101.604	21.6876	110.656	17.2152	118.75	12.2386	106.75	13.8659
127.315	4.11888	102.646	21.7041	111.698	17.2124	119.791	12.2346	107.792	13.8744
128.241	4.12477	103.687	21.7157	112.739	17.2133	120.833	12.2296	108.834	13.8918
129.167	4.12761	104.729	21.746	113.782	17.2242	121.875	12.2321	109.875	13.9036
130.093	4.13065	105.772	21.7646	114.823	17.2235	122.917	12.232	110.917	13.9091
131.019	4.13542	106.813	21.7646	115.864	17.2217	123.959	12.2264	111.959	13.9153
131.944	4.14041	107.855	21.7624	116.905	17.2236	125	12.227	113.001	13.9275
132.871	4.1428	108.897	21.7754	117.947	17.2325	126.042	12.2276	114.042	13.9441
133.797	4.14645	109.938	21.7863	118.99	17.2379	127.084	12.227	115.084	13.9506
134.723	4.15059	110.98	21.7859	120.03	17.2309	128.125	12.2214	116.125	13.9584
135.649	4.15678	112.021	21.7866	121.072	17.2318	129.167	12.2143	117.167	13.9726
136.574	4.15933	113.063	21.8031	122.115	17.2385	130.209	12.219	118.208	13.9909
137.5	4.16416	114.104	21.8252	123.156	17.24	131.251	12.218	119.249	14.0031
138.426	4.16534	115.146	21.8396	124.198	17.2389	132.292	12.2152	120.292	14.0121
139.353	4.16865	116.188	21.847	125.24	17.2375	133.333	12.2082	121.333	14.0253
140.278	4.17578	117.23	21.8702	126.281	17.2434	134.376	12.2087	122.374	14.0416
141.204	4.17839	118.271	21.8916	127.323	17.2474	135.417	12.2128	123.417	14.0554
142.13	4.18341	119.312	21.9027	128.365	17.2376	136.459	12.2064	124.458	14.0626
143.056	4.18905	120.354	21.9137	129.407	17.2359	137.5	12.1961	125.5	14.0756
143.982	4.19528	121.396	21.9351	130.448	17.2426	138.542	12.1982	126.541	14.089
144.908	4.1981	122.437	21.9524	131.49	17.2413	139.584	12.2016	127.583	14.0952
145.832	4.19911	123.479	21.9618	132.531	17.234	140.625	12.1986	128.625	14.1019
146.759	4.20719	124.521	21.9713	133.572	17.2246	141.667	12.1911	129.666	14.1104
147.685	4.21258	125.562	21.9843	134.616	17.2318	142.709	12.1878	130.708	14.1257
148.611	4.21504	126.604	22.0002	135.657	17.2244	143.75	12.19	131.75	14.1358
149.537	4.22094	127.646	22.0016	136.698	17.2194	144.791	12.1854	132.791	14.1369
150.463	4.22618	128.687	21.9966	137.74	17.215	145.832	12.1801	133.832	14.1454
151.388	4.22976	129.729	22.0052	138.782	17.2148	146.875	12.1761	134.875	14.1619
152.314	4.23475	130.77	22.0318	139.824	17.2179	147.917	12.1772	135.917	14.1705
153.24	4.23976	131.813	22.0465	140.865	17.209	148.958	12.1727	136.958	14.1717
154.166	4.24292	132.853	22.0456	141.907	17.201	149.999	12.1659	138	14.1779
155.092	4.25442	133.895	22.0608	142.949	17.1958	151.041	12.1646	139.042	14.1894
156.019	4.25395	134.937	22.0888	143.99	17.194	152.083	12.1657	140.083	14.1989
156.945	4.25983	135.979	22.1131	145.032	17.1858	153.124	12.164	141.125	14.2022
157.87	4.26593	137.021	22.1266	146.073	17.1734	154.167	12.1573	142.166	14.2028
158.796	4.27261	138.062	22.1476	147.115	17.1689	155.208	12.1548	143.209	14.2127
159.722	4.27657	139.104	22.1752	148.157	17.1619	156.249	12.1607	144.25	14.2202
160.648	4.28145	140.146	22.1887	149.198	17.1493	157.291	12.1589	145.292	14.2254
161.574	4.28832	141.187	22.197	150.24	17.1365	158.333	12.1515	146.334	14.229
162.5	4.29571	142.229	22.1905	151.282	17.129	159.374	12.1498	147.376	14.2397
163.426	4.30193	143.271	22.1971	152.322	17.1223	160.417	12.1496	148.417	14.2476
164.352	4.30795	144.313	22.1973	153.364	17.1072	161.458	12.1518	149.458	14.2506
165.278	4.31234	145.355	22.1844	154.407	17.0896	162.5	12.1491	150.5	14.2572
166.204	4.31837	146.396	22.1751	155.449	17.0767	163.542	12.1436	151.543	14.2669
167.13	4.32506	147.439	22.1727	156.489	17.0706	164.584	12.1474	152.583	14.2753
168.056	4.3309	148.48	22.1639	157.53	17.0552	165.625	12.1436	153.625	14.2784
168.981	4.33801	149.521	22.1504	158.572	17.0351	166.667	12.1422	154.668	14.2807
169.907	4.34428	150.563	22.1351	159.614	17.0183	167.709	12.1396	155.709	14.2875
170.834	4.353	151.605	22.1386	160.656	17.0084	168.75	12.139	156.75	14.2978
171.76	4.35803	152.646	22.1273	161.698	16.9922	169.791	12.1382	157.791	14.3025
172.686	4.36109	153.688	22.0954	162.739	16.9739	170.834	12.1338	158.834	14.302
173.612	4.36827	154.73	22.0566	163.78	16.9532	171.875	12.1314	159.875	14.3068
174.537	4.3791	155.771	22.0182	164.822	16.9442	172.917	12.1309	160.917	14.318
175.463	4.38065	156.813	21.9776	165.865	16.93	173.959	12.1302	161.958	14.3231
176.389	4.38786	157.854	21.9121	166.906	16.9104	175.001	12.1261	163	14.324
177.316	4.39504	158.896	21.828	167.947	16.8938	176.042	12.1195	164.042	14.3278
178.241	4.40513	159.938	21.7386	168.989	16.884	177.083	12.1188	165.083	14.338
179.167	4.40704	160.98	21.631	170.031	16.8703	178.126	12.1215	166.124	14.348
180.093	4.41275	162.021	21.5045	171.074	16.8515	179.167	12.115	167.166	14.3488
181.019	4.42208	163.063	21.3624	172.115	16.8338	180.208	12.1098	168.208	14.3537
181.945	4.42966	164.104	21.213	173.156	16.8213	181.25	12.1098	169.249	14.3637
182.87	4.43503	165.146	21.0707	174.198	16.8073	182.292	12.1136	170.291	14.367
183.796	4.43986	166.187	20.9321	175.24	16.7858	183.333	12.1129	171.333	14.37
184.722	4.44729	167.228	20.7969	176.282	16.7648	184.375	12.1092	172.375	14.373
185.648	4.45388	168.271	20.6874	177.323	16.7484	185.417	12.1104	173.416	14.3805
186.575	4.46026	169.312	20.5939	178.365	16.7305	186.458	12.1151	174.458	14.3812
187.499	4.46653	170.354	20.5095	179.407	16.704	187.5	12.1168	175.5	14.3786
188.426	4.47396	171.396	20.4456	180.448	16.6781	188.542	12.1145	176.541	14.3802
189.352	4.48074	172.437	20.3903	181.491	16.6611	189.583	12.1145	177.583	14.3871
190.277	4.4861	173.479	20.3614	182.532	16.6411	190.625	12.1173	178.625	14.3897
191.203	4.49247	174.521	20.3341	183.573	16.6178	191.666	12.1199	179.667	14.3885
192.129	4.50006	175.563	20.305	184.615	16.591	192.708	12.1197	180.708	14.3925
193.055	4.50456	176.604	20.2907	185.657	16.5743	193.749	12.1186	181.75	14.4017
193.981	4.51228	177.645	20.2947	186.699	16.5571	194.792	12.1233	182.792	14.41
194.907	4.50952	178.687	20.2938	187.74	16.5342	195.833	12.1229	183.833	14.4108
195.833	4.51156	179.729	20.2831	188.781	16.507	196.875	12.1221	184.875	14.4129
196.759	4.52463	180.77	20.2819	189.824	16.4864	197.917	12.1203	185.917	14.423
197.685	4.53482	181.812	20.2909	190.865	16.4701	198.958	12.1258	186.959	14.4314
198.611	4.54149	182.853	20.2986	191.907	16.4519	199.999	12.1254	188	14.4338
199.537	4.55212	183.896	20.2983	192.948	16.4242	201.042	12.1224	189.042	14.4298
200.463	4.56154	184.937	20.2987	193.99	16.4035	202.083	12.1198	190.084	14.4319
201.389	4.57135	185.979	20.3096	195.031	16.3831	203.125	12.123	191.126	14.4375
202.315	4.57882	187.021	20.3178	196.073	16.3563	204.167	12.1261	192.167	14.4412
203.241	4.5873	188.063	20.3264	197.116	16.325	205.208	12.1211	193.208	14.4362
204.166	4.5949	189.104	20.3317	198.156	16.2991	206.25	12.1191	194.251	14.4374
205.092	4.60586	190.146	20.345	199.198	16.2799	207.292	12.1204	195.293	14.4418
206.019	4.6104	191.188	20.3617	200.239	16.2517	208.333	12.1215	196.334	14.4396
206.945	4.62066	192.229	20.3736	201.281	16.2239	209.375	12.1202	197.375	14.4377
207.871	4.62992	193.271	20.3884	202.323	16.1929	210.417	12.1159	198.417	14.4386
208.797	4.63708	194.314	20.4127	203.365	16.1704	211.459	12.1193	199.458	14.4405
209.723	4.64737	195.355	20.4314	204.406	16.1412	212.5	12.1199	200.5	14.4379
210.648	4.6542	196.396	20.4416	205.448	16.1031	213.542	12.1167	201.542	14.4318
211.575	4.66377	197.438	20.4526	206.489	16.0752	214.584	12.1157	202.584	14.4351
212.5	4.67078	198.48	20.4746	207.532	16.0561	215.625	12.1156	203.626	14.4393
213.426	4.67918	199.521	20.4951	208.572	16.0277	216.667	12.1166	204.666	14.4379
214.352	4.68494	200.563	20.5141	209.614	15.9995	217.709	12.1165	205.708	14.4322
215.278	4.69538	201.605	20.5251	210.656	15.9719	218.75	12.1153	206.75	14.4341
216.204	4.7042	202.646	20.544	211.697	15.953	219.792	12.1182	207.791	14.4411
217.13	4.71249	203.688	20.5715	212.741	15.9304	220.834	12.1184	208.833	14.4401
218.056	4.72215	204.729	20.5854	213.781	15.9026	221.875	12.1175	209.874	14.4364
218.982	4.72744	205.771	20.5922	214.823	15.8784	222.917	12.1144	210.917	14.4342
219.908	4.73672	206.813	20.6104	215.865	15.8598	223.958	12.118	211.958	14.4384
220.833	4.74737	207.854	20.6282	216.907	15.842	225	12.1219	212.999	14.4387
221.759	4.75731	208.895	20.6448	217.949	15.8203	226.042	12.1204	214.042	14.4333
222.685	4.76358	209.937	20.6504	218.99	15.7965	227.083	12.1157	215.083	14.4319
223.612	4.7744	210.979	20.6652	220.031	15.7835	228.125	12.1166	216.124	14.4343
224.537	4.78458	212.021	20.6828	221.074	15.7692	229.166	12.1236	217.166	14.4364
225.463	4.79127	213.062	20.6956	222.115	15.7492	230.208	12.1247	218.207	14.4366
226.389	4.79883	214.103	20.7036	223.157	15.7338	231.25	12.1192	219.25	14.4379
227.315	4.80747	215.146	20.7154	224.198	15.7256	232.291	12.1207	220.292	14.4407
228.24	4.81569	216.187	20.7312	225.24	15.7177	233.334	12.1223	221.334	14.441
229.166	4.82125	217.229	20.7408	226.282	15.7065	234.375	12.1243	222.375	14.4373
230.092	4.83033	218.27	20.7477	227.323	15.6961	235.416	12.1196	223.416	14.4386
231.018	4.83803	219.312	20.7635	228.366	15.6937	236.458	12.1169	224.458	14.4405
231.944	4.84652	220.354	20.7824	229.407	15.6909	237.5	12.1185	225.499	14.4403
232.87	4.85562	221.396	20.7902	230.448	15.6877	238.542	12.1176	226.542	14.4347
233.796	4.86496	222.437	20.7953	231.49	15.6834	239.583	12.1151	227.584	14.4299
234.722	4.87289	223.478	20.8014	232.531	15.6828	240.624	12.1113	228.625	14.4321
235.648	4.88372	224.52	20.8157	233.574	15.6901	241.667	12.1128	229.667	14.433
236.573	4.89009	225.562	20.8234	234.615	15.688	242.708	12.1108	230.709	14.4285
237.499	4.89786	226.605	20.817	235.656	15.685	243.75	12.1066	231.75	14.4246
238.425	4.9072	227.646	20.814	236.699	15.6902	244.791	12.1049	232.792	14.4243
239.352	4.91889	228.688	20.8258	237.74	15.6952	245.833	12.1027	233.834	14.4288
240.278	4.92568	229.729	20.8351	238.782	15.7023	246.875	12.1013	234.876	14.4259
241.204	4.93337	230.771	20.8361	239.823	15.7022	247.917	12.0957	235.917	14.4191
242.13	4.94311	231.812	20.8389	240.865	15.7102	248.958	12.0884	236.96	14.419
243.055	4.95298	232.854	20.8451	241.906	15.7223	250	12.0903	238.001	14.4197
243.981	4.96125	233.896	20.8566	242.947	15.7277	251.042	12.0877	239.042	14.4182
244.908	4.96831	234.938	20.8631	243.99	15.7361	252.083	12.0805	240.083	14.4163
245.834	4.97973	235.979	20.8653	245.031	15.7419	253.124	12.0726	241.125	14.416
246.759	4.99164	237.022	20.8773	246.073	15.7534	254.167	12.0703	242.167	14.4192
247.686	4.99778	238.063	20.8865	247.114	15.7611	255.209	12.0684	243.209	14.4182
248.611	5.00612	239.104	20.8905	248.156	15.768	256.25	12.0595	244.25	14.4187
249.538	5.01663	240.146	20.8971	249.198	15.7765	257.293	12.055	245.292	14.4217
250.464	5.02535	241.188	20.9107	250.239	15.7923	258.334	12.0506	246.334	14.4251
251.389	5.03492	242.23	20.9232	251.281	15.8029	259.375	12.0498	247.375	14.4267
252.315	5.04401	243.272	20.9257	252.322	15.8104	260.417	12.0448	248.416	14.424
253.241	5.05397	244.313	20.9305	253.364	15.8214	261.459	12.0392	249.458	14.4276
254.167	5.06389	245.354	20.9429	254.407	15.8387	262.501	12.0344	250.5	14.4342
255.092	5.07338	246.396	20.9579	255.448	15.8559	263.542	12.0307	251.541	14.4347
256.019	5.08305	247.438	20.9618	256.49	15.8677	264.583	12.0255	252.583	14.433
256.945	5.09276	248.479	20.9627	257.531	15.8822	265.625	12.0167	253.625	14.4343
257.87	5.10234	249.521	20.9758	258.573	15.9017	266.667	12.0153	254.666	14.4427
258.796	5.11	250.563	20.9874	259.615	15.9199	267.709	12.0103	255.708	14.4431
259.722	5.1194	251.604	20.9963	260.657	15.9331	268.751	12.002	256.75	14.4399
260.648	5.13133	252.645	20.9966	261.698	15.9474	269.792	11.9919	257.792	14.4407
261.574	5.14138	253.687	21.0048	262.74	15.9686	270.833	11.9887	258.833	14.441
262.5	5.15065	254.729	21.0227	263.782	15.9872	271.875	11.9862	259.874	14.4423
263.426	5.15701	255.77	21.0356	264.824	16.0013	272.917	11.9768	260.916	14.4389
264.352	5.16623	256.813	21.0461	265.865	16.0178	273.958	11.9675	261.958	14.4352
265.278	5.17545	257.854	21.0575	266.907	16.0399	275	11.9609	263	14.4359
266.203	5.18594	258.896	21.0739	267.949	16.0581	276.041	11.9545	264.041	14.4341
267.13	5.19445	259.937	21.085	268.99	16.0745	277.083	11.9472	265.082	14.4314
268.055	5.20381	260.978	21.0904	270.032	16.0887	278.125	11.9384	266.125	14.4293
268.981	5.21388	262.02	21.1014	271.073	16.1089	279.166	11.9293	267.167	14.4286
269.907	5.22176	263.062	21.1126	272.115	16.1311	280.208	11.9248	268.208	14.4264
270.833	5.23451	264.104	21.1234	273.157	16.1497	281.249	11.919	269.25	14.4214
271.759	5.24378	265.145	21.1264	274.198	16.1647	282.291	11.911	270.292	14.417
272.684	5.25321	266.186	21.1359	275.241	16.1809	283.333	11.9013	271.334	14.4177
273.61	5.26169	267.229	21.1485	276.281	16.2021	284.375	11.8958	272.375	14.4155
274.536	5.27123	268.271	21.1543	277.323	16.2169	285.416	11.8897	273.417	14.4072
275.463	5.28229	269.312	21.1583	278.365	16.2295	286.458	11.8838	274.459	14.4029
276.389	5.29214	270.354	21.1623	279.406	16.2455	287.5	11.8747	275.5	14.4025
277.315	5.30382	271.396	21.1735	280.449	16.2679	288.542	11.8679	276.541	14.4
278.241	5.31157	272.437	21.1815	281.49	16.2828	289.583	11.8651	277.584	14.3928
279.166	5.3194	273.479	21.1821	282.531	16.2908	290.625	11.8541	278.625	14.3868
280.093	5.33114	274.521	21.1842	283.573	16.3082	291.666	11.8453	279.667	14.3861
281.019	5.3416	275.563	21.1952	284.615	16.3287	292.709	11.843	280.709	14.3863
281.944	5.3504	276.604	21.2073	285.657	16.3453	293.75	11.8362	281.751	14.3827
282.87	5.35966	277.646	21.2073	286.698	16.3606	294.792	11.8269	282.792	14.3787
283.797	5.37035	278.687	21.2117	287.74	16.3762	295.833	11.819	283.834	14.3746
284.722	5.38374	279.73	21.2188	288.781	16.3975	296.875	11.8154	284.875	14.3732
285.648	5.39077	280.771	21.2281	289.822	16.414	297.917	11.8086	285.917	14.3701
286.575	5.40019	281.813	21.2366	290.864	16.4267	298.958	11.7975	286.959	14.3648
287.5	5.41261	282.854	21.2382	291.905	16.4446	300.001	11.7892	288.001	14.3599
288.426	5.42515	283.896	21.2475	292.948	16.463	301.043	11.7861	289.041	14.3576
289.352	5.43527	284.938	21.2592	293.99	16.4782	302.084	11.7801	290.083	14.3509
290.278	5.44127	285.98	21.2679	295.031	16.4899	303.125	11.7744	291.125	14.3453
291.204	5.45466	287.022	21.2753	296.073	16.5056	304.167	11.7682	292.166	14.3384
292.131	5.4628	288.063	21.2889	297.115	16.5238	305.209	11.762	293.209	14.3334
293.056	5.47409	289.104	21.3041	298.156	16.5401	306.25	11.7586	294.25	14.3271
293.981	5.48118	290.146	21.3205	299.197	16.556	307.292	11.7545	295.291	14.316
294.908	5.49033	291.187	21.3253	300.24	16.5678	308.334	11.7487	296.333	14.3144
295.833	5.49876	292.229	21.3427	301.282	16.5893	309.376	11.7445	297.375	14.3119
296.759	5.50896	293.271	21.3583	302.322	16.6069	310.417	11.7445	298.416	14.3079
297.685	5.51877	294.313	21.367	303.365	16.6227	311.458	11.7398	299.458	14.3016
298.611	5.52755	295.354	21.3751	304.407	16.6379	312.5	11.737	300.499	14.299
299.537	5.53784	296.396	21.3861	305.448	16.6577	313.542	11.7343	301.541	14.3026
300.463	5.55098	297.438	21.4049	306.491	16.6787	314.583	11.7347	302.583	14.301
301.389	5.55816	298.479	21.4164	307.531	16.6928	315.625	11.7324	303.625	14.2966
302.314	5.5684	299.52	21.4186	308.573	16.7073	316.667	11.7293	304.666	14.2943
303.24	5.58174	300.562	21.4276	309.615	16.7263	317.708	11.7306	305.708	14.296
304.166	5.59126	301.604	21.4426	310.657	16.7442	318.75	11.7342	306.749	14.2953
305.093	5.60161	302.645	21.4581	311.699	16.7586	319.791	11.7334	307.791	14.2895
306.018	5.61429	303.687	21.4663	312.74	16.7726	320.833	11.7339	308.832	14.286
306.944	5.62442	304.728	21.4758	313.782	16.7905	321.875	11.7362	309.875	14.2864
307.87	5.63842	305.771	21.4912	314.823	16.8087	322.916	11.7423	310.917	14.2851
308.796	5.64477	306.812	21.4985	315.865	16.8231	323.958	11.7461	311.958	14.2812
309.722	5.65801	307.853	21.5062	316.907	16.8383	325	11.7484	313	14.2759
310.647	5.67011	308.895	21.5127	317.948	16.8558	326.041	11.7542	314.042	14.2745
311.573	5.68187	309.937	21.5221	318.99	16.877	327.083	11.7651	315.083	14.2732
312.499	5.69184	310.979	21.5299	320.032	16.8963	328.124	11.778	316.125	14.2691
313.426	5.70225	312.02	21.5278	321.073	16.9093	329.166	11.7844	317.167	14.2662
314.352	5.71118	313.062	21.5251	322.115	16.9327	330.208	11.7914	318.209	14.2667
315.277	5.72147	314.104	21.5299	323.156	16.9526	331.25	11.805	319.25	14.2687
316.203	5.73251	315.146	21.533	324.198	16.9709	332.292	11.8187	320.292	14.263
317.129	5.7404	316.187	21.5353	325.24	16.9851	333.333	11.8346	321.334	14.2591
318.055	5.75265	317.229	21.5335	326.281	17.0019	334.375	11.8485	322.375	14.2605
318.982	5.76345	318.271	21.5491	327.324	17.0214	335.417	11.8692	323.417	14.2621
319.907	5.77365	319.313	21.5626	328.365	17.0379	336.458	11.8899	324.459	14.2576
320.833	5.7844	320.354	21.5676	329.406	17.0468	337.5	11.9047	325.5	14.2553
321.76	5.79453	321.396	21.5759	330.448	17.0566	338.542	11.9269	326.542	14.2563
322.686	5.80691	322.438	21.5899	331.49	17.0738	339.583	11.9538	327.584	14.2606
323.611	5.81589	323.479	21.6103	332.531	17.084	340.626	11.9799	328.626	14.2587
324.537	5.8248	324.521	21.6111	333.573	17.0973	341.667	12.0041	329.667	14.2547
325.464	5.83761	325.563	21.6141	334.614	17.1066	342.708	12.0307	330.709	14.2551
326.39	5.84631	326.605	21.6257	335.655	17.1191	343.751	12.0636	331.75	14.2585
327.315	5.85449	327.646	21.6298	336.697	17.1305	344.792	12.0955	332.792	14.2583
328.241	5.86656	328.688	21.6323	337.74	17.1393	345.834	12.1222	333.834	14.2571
329.167	5.87496	329.73	21.6288	338.78	17.1518	346.875	12.1529	334.875	14.2562
330.093	5.88692	330.771	21.6324	339.823	17.1663	347.918	12.1874	335.916	14.258
331.019	5.89913	331.813	21.6378	340.865	17.1762	348.959	12.2242	336.959	14.2593
331.944	5.90752	332.854	21.6354	341.906	17.1808	350	12.2614	338	14.2545
332.871	5.91986	333.896	21.6401	342.948	17.1877	351.042	12.2967	339.041	14.2547
333.797	5.93203	334.938	21.6435	343.99	17.2001	352.084	12.335	340.083	14.2573
334.722	5.94407	335.979	21.651	345.031	17.2055	353.125	12.3746	341.125	14.256
335.648	5.9569	337.022	21.6565	346.073	17.2108	354.167	12.4143	342.166	14.2504
336.574	5.96767	338.063	21.6577	347.114	17.2144	355.208	12.4501	343.208	14.2517
337.5	5.97804	339.104	21.6663	348.157	17.2239	356.25	12.4942	344.25	14.2495
338.426	5.99132	340.145	21.6776	349.198	17.2338	357.292	12.5402	345.291	14.2466
339.352	5.99931	341.187	21.6792	350.24	17.234	358.333	12.5839	346.333	14.2398
340.278	6.01018	342.229	21.6782	351.281	17.2378	359.375	12.6252	347.374	14.2338
341.203	6.02191	343.271	21.6829	352.323	17.2436	360.417	12.6705	348.416	14.2345
342.13	6.0335	344.312	21.6946	353.366	17.2503	361.458	12.7137	349.458	14.2306
343.055	6.04311	345.354	21.6993	354.407	17.2532	362.5	12.7597	350.5	14.2248
343.982	6.05374	346.395	21.7026	355.448	17.2562	363.541	12.8014	351.541	14.2192
344.907	6.0667	347.437	21.7037	356.49	17.2633	364.583	12.8494	352.583	14.2203
345.833	6.07801	348.478	21.7181	357.532	17.2648	365.624	12.8948	353.625	14.2203
346.759	6.08685	349.52	21.7308	358.573	17.2692	366.667	12.9427	354.667	14.2166
347.685	6.09864	350.562	21.7369	359.615	17.2724	367.708	12.9862	355.708	14.2128
348.611	6.11276	351.603	21.7432	360.657	17.2731	368.749	13.0336	356.749	14.217
349.536	6.12044	352.645	21.7569	361.698	17.2803	369.791	13.0877	357.792	14.2178
350.463	6.13176	353.688	21.7658	362.74	17.2801	370.833	13.1358	358.833	14.2185
351.389	6.14088	354.729	21.7674	363.782	17.2766	371.874	13.1797	359.875	14.2174
352.315	6.15348	355.77	21.7683	364.823	17.2743	372.916	13.2232	360.917	14.2182
353.24	6.16162	356.812	21.7736	365.865	17.2781	373.958	13.2732	361.959	14.2208
354.166	6.16966	357.854	21.7775	366.906	17.2732	374.999	13.3231	363	14.2194
355.092	6.18273	358.895	21.7766	367.948	17.2623	376.042	13.3681	364.043	14.2178
356.018	6.19268	359.937	21.7788	368.99	17.2595	377.083	13.4105	365.084	14.2201
356.944	6.20473	360.98	21.7923	370.031	17.2541	378.125	13.455	366.125	14.2197
357.87	6.21599	362.021	21.7992	371.072	17.2434	379.167	13.5024	367.167	14.2194
358.796	6.22922	363.063	21.8034	372.115	17.2309	380.209	13.5437	368.209	14.2166
359.722	6.24091	364.104	21.8071	373.156	17.22	381.25	13.5855	369.25	14.2192
360.649	6.25332	365.146	21.8165	374.198	17.2153	382.292	13.6322	370.292	14.2201
361.574	6.26338	366.188	21.8261	375.239	17.203	383.334	13.6743	371.333	14.2173
362.5	6.27369	367.229	21.8276	376.281	17.1858	384.375	13.7122	372.376	14.2144
363.426	6.28495	368.271	21.8281	377.322	17.1706	385.417	13.7541	373.417	14.2136
364.352	6.30049	369.313	21.8357	378.364	17.1606	386.459	13.7979	374.459	14.2173
365.278	6.3114	370.355	21.8502	379.407	17.146	387.501	13.8417	375.5	14.2139
366.204	6.32193	371.396	21.8542	380.448	17.1273	388.542	13.8808	376.542	14.2082
367.13	6.33614	372.437	21.8571	381.489	17.1087	389.584	13.92	377.584	14.2057
368.056	6.34982	373.48	21.8608	382.531	17.0904	390.626	13.9613	378.625	14.2059
368.982	6.35851	374.521	21.8704	383.572	17.0692	391.667	14.0006	379.667	14.2055
369.908	6.37341	375.563	21.8758	384.615	17.0445	392.709	14.037	380.709	14.2
370.834	6.38602	376.605	21.8755	385.656	17.0183	393.75	14.0722	381.75	14.1981
371.759	6.39446	377.646	21.8774	386.698	16.9913	394.792	14.1078	382.791	14.1998
372.686	6.40888	378.688	21.8876	387.74	16.9595	395.834	14.1453	383.833	14.1969
373.611	6.41974	379.729	21.8869	388.781	16.9234	396.875	14.18	384.875	14.1937
374.537	6.43315	380.771	21.8873	389.824	16.8805	397.917	14.2128	385.916	14.1902
375.463	6.44534	381.813	21.8882	390.865	16.8451	398.958	14.2444	386.958	14.1901
376.389	6.45748	382.854	21.891	391.906	16.8036	400.001	14.2786	388	14.1889
377.315	6.47079	383.896	21.8935	392.948	16.7573	401.042	14.3097	389.041	14.1803
378.241	6.48077	384.938	21.8904	393.99	16.704	402.083	14.3392	390.083	14.1778
379.166	6.49176	385.979	21.8934	395.032	16.6547	403.126	14.3717	391.124	14.1753
380.093	6.5055	387.021	21.896	396.073	16.6051	404.167	14.402	392.166	14.17
381.019	6.5154	388.062	21.8966	397.115	16.5542	405.208	14.4325	393.208	14.1618
381.944	6.52737	389.104	21.898	398.156	16.5028	406.25	14.4588	394.25	14.1568
382.87	6.53984	390.145	21.8988	399.199	16.4574	407.292	14.4849	395.291	14.1517
383.796	6.54971	391.187	21.9129	400.241	16.4108	408.333	14.5136	396.334	14.1445
384.722	6.561	392.228	21.9227	401.281	16.3612	409.375	14.5391	397.375	14.1387
385.648	6.57106	393.271	21.9266	402.323	16.3077	410.416	14.5641	398.416	14.1295
386.574	6.58725	394.312	21.9371	403.365	16.2666	411.458	14.5901	399.459	14.1262
387.499	6.59637	395.354	21.95	404.407	16.2256	412.5	14.6186	400.501	14.1226
388.425	6.60754	396.396	21.9636	405.449	16.1829	413.541	14.6462	401.541	14.1125
389.352	6.62039	397.437	21.9676	406.49	16.1452	414.583	14.6691	402.583	14.1014
390.278	6.63455	398.478	21.9712	407.532	16.1048	415.625	14.6954	403.626	14.0986
391.203	6.64442	399.521	21.9811	408.573	16.0738	416.666	14.7261	404.667	14.0941
392.13	6.65825	400.563	21.9903	409.615	16.0437	417.708	14.7511	405.709	14.0881
393.055	6.66917	401.604	21.9938	410.657	16.0145	418.749	14.7742	406.75	14.0787
393.981	6.68058	402.645	21.9953	411.698	15.99	419.792	14.7949	407.792	14.073
394.907	6.69272	403.688	22.0017	412.74	15.97	420.834	14.8212	408.834	14.066
395.833	6.70646	404.729	22.0034	413.781	15.953	421.875	14.8474	409.875	14.0567
396.759	6.71887	405.771	21.9996	414.823	15.9279	422.916	14.8674	410.917	14.0499
397.686	6.73101	406.812	21.9976	415.865	15.9141	423.958	14.8901	411.959	14.0432
398.612	6.74667	407.854	22.0004	416.906	15.9032	425	14.914	413.001	14.0375
399.537	6.75788	408.896	22.0008	417.947	15.8915	426.042	14.9385	414.042	14.0281
400.463	6.76742	409.938	21.9984	418.99	15.8783	427.084	14.9616	415.083	14.0178
401.389	6.78354	410.979	21.9939	420.031	15.8681	428.125	14.9822	416.126	14.012
402.316	6.79548	412.022	22.0002	421.073	15.8616	429.167	15.0084	417.167	14.0065
403.241	6.80763	413.063	22.0085	422.114	15.8532	430.209	15.0298	418.208	13.9982
404.167	6.81666	414.105	22.0106	423.155	15.8422	431.25	15.0513	419.25	13.9871
405.092	6.82725	415.146	22.0087	424.198	15.8331	432.292	15.0732	420.293	13.9785
406.019	6.84232	416.188	22.0203	425.239	15.8257	433.334	15.0964	421.334	13.972
406.945	6.85247	417.23	22.0355	426.281	15.8196	434.375	15.1175	422.375	13.9609
407.871	6.86505	418.271	22.0434	427.323	15.8126	435.417	15.1372	423.416	13.9479
408.796	6.87938	419.313	22.0465	428.364	15.8035	436.459	15.1566	424.459	13.9372
409.723	6.89249	420.355	22.052	429.406	15.7967	437.5	15.1788	425.5	13.93
410.649	6.90431	421.396	22.0635	430.448	15.7932	438.542	15.2052	426.541	13.9198
411.575	6.9128	422.437	22.0692	431.49	15.7838	439.584	15.2244	427.583	13.9069
412.501	6.92806	423.479	22.0743	432.531	15.7756	440.625	15.242	428.625	13.8947
413.426	6.94038	424.521	22.0836	433.573	15.77	441.667	15.2641	429.666	13.882
414.352	6.95496	425.563	22.0956	434.615	15.7644	442.709	15.2878	430.708	13.8709
415.278	6.96641	426.604	22.1053	435.656	15.7543	443.75	15.3071	431.749	13.8549
416.204	6.98052	427.646	22.1127	436.699	15.7443	444.792	15.3239	432.791	13.8391
417.13	6.9939	428.687	22.1178	437.74	15.7409	445.833	15.3465	433.833	13.8269
418.055	7.00696	429.729	22.1223	438.782	15.7324	446.876	15.3663	434.874	13.8122
418.982	7.02002	430.77	22.1234	439.824	15.7226	447.917	15.3839	435.916	13.7943
419.908	7.02866	431.812	22.1185	440.865	15.7112	448.958	15.3983	436.958	13.7786
420.833	7.04184	432.854	22.1191	441.907	15.705	450	15.4192	438	13.763
421.759	7.05507	433.896	22.127	442.948	15.6977	451.042	15.4413	439.042	13.7448
422.685	7.06305	434.937	22.1277	443.99	15.6905	452.083	15.4593	440.083	13.7242
423.61	7.07368	435.979	22.1239	445.032	15.6797	453.125	15.4769	441.125	13.7019
424.537	7.08692	437.021	22.1199	446.074	15.6752	454.166	15.4944	442.167	13.6853
425.463	7.09736	438.062	22.1269	447.116	15.668	455.208	15.5136	443.208	13.663
426.388	7.10818	439.104	22.1311	448.156	15.6617	456.25	15.5343	444.25	13.6366
427.314	7.12102	440.146	22.127	449.198	15.6521	457.291	15.5489	445.292	13.6073
428.24	7.13208	441.187	22.1298	450.241	15.6448	458.333	15.5671	446.334	13.5818
429.166	7.14413	442.229	22.1338	451.281	15.6417	459.375	15.5861	447.376	13.5569
430.092	7.15156	443.271	22.1402	452.323	15.6375	460.417	15.6051	448.417	13.5263
431.018	7.16457	444.312	22.1382	453.364	15.6332	461.458	15.6215	449.458	13.4974
431.944	7.17553	445.354	22.1361	454.406	15.6294	462.5	15.6379	450.5	13.4674
432.87	7.18792	446.396	22.1452	455.448	15.6292	463.542	15.6597	451.542	13.4356
433.797	7.19872	447.437	22.1511	456.49	15.6301	464.583	15.6788	452.584	13.404
434.722	7.20961	448.479	22.1568	457.531	15.6297	465.624	15.6968	453.626	13.3681
435.648	7.22316	449.521	22.1612	458.572	15.6332	466.667	15.712	454.667	13.3357
436.574	7.23561	450.563	22.1683	459.614	15.6409	467.709	15.7343	455.709	13.3029
437.5	7.24914	451.605	22.1749	460.656	15.649	468.75	15.7557	456.751	13.2697
438.426	7.25857	452.646	22.1777	461.697	15.6551	469.792	15.7736	457.792	13.2358
439.352	7.27315	453.688	22.1819	462.74	15.6677	470.834	15.7899	458.834	13.2042
440.279	7.28507	454.729	22.189	463.78	15.6855	471.875	15.8113	459.875	13.1706
441.203	7.29606	455.772	22.1953	464.822	15.7019	472.917	15.8293	460.917	13.1376
442.13	7.30916	456.813	22.1947	465.864	15.7185	473.959	15.8496	461.958	13.1028
443.056	7.32164	457.854	22.1954	466.906	15.744	475	15.865	463.001	13.0717
443.982	7.33434	458.896	22.1945	467.948	15.7683	476.043	15.8886	464.042	13.0409
444.908	7.34515	459.938	22.1959	468.989	15.7988	477.084	15.9079	465.083	13.0089
445.834	7.3567	460.98	22.1868	470.031	15.8259	478.125	15.9265	466.125	12.9752
446.759	7.37137	462.021	22.1774	471.072	15.8559	479.167	15.9467	467.167	12.9451
447.685	7.38415	463.063	22.1734	472.114	15.8914	480.209	15.9701	468.208	12.9191
448.612	7.39724	464.105	22.1779	473.157	15.9296	481.25	15.9947	469.25	12.8915
449.538	7.40953	465.146	22.168	474.198	15.9628	482.292	16.0131	470.291	12.8603
450.463	7.42431	466.187	22.1559	475.239	16.0023	483.334	16.0301	471.333	12.8358
451.389	7.43388	467.23	22.1545	476.282	16.0441	484.375	16.0544	472.375	12.8139
452.315	7.44642	468.271	22.1516	477.323	16.0876	485.417	16.0756	473.416	12.7958
453.241	7.45743	469.313	22.153	478.365	16.1335	486.459	16.0954	474.458	12.7724
454.168	7.46741	470.354	22.149	479.406	16.1766	487.5	16.1114	475.5	12.7516
455.093	7.4825	471.395	22.1431	480.448	16.2254	488.542	16.1287	476.542	12.7334
456.019	7.49191	472.438	22.1455	481.49	16.2727	489.583	16.1542	477.583	12.7154
456.944	7.50367	473.479	22.1461	482.532	16.3189	490.625	16.1716	478.624	12.6966
457.87	7.51495	474.521	22.1418	483.574	16.369	491.667	16.188	479.666	12.6795
458.796	7.52768	475.562	22.139	484.615	16.423	492.708	16.2061	480.708	12.6646
459.722	7.54131	476.604	22.138	485.657	16.4725	493.75	16.2279	481.749	12.6508
460.648	7.55247	477.645	22.1437	486.699	16.5193	494.792	16.2498	482.791	12.6352
461.574	7.56493	478.687	22.142	487.74	16.5655	495.833	16.2679	483.833	12.6237
462.5	7.57421	479.729	22.147	488.782	16.6168	496.875	16.2874	484.875	12.6097
463.426	7.587	480.771	22.1482	489.822	16.6712	497.916	16.3098	485.917	12.5986
464.35	7.59755	481.812	22.1454	490.865	16.7262	498.958	16.3321	486.959	12.5852
465.277	7.61149	482.854	22.1395	491.907	16.7772	500	16.3519	488	12.5741
466.203	7.6222	483.896	22.132	492.948	16.8269	501.041	16.3703	489.041	12.5673
467.13	7.63365	484.937	22.1331	493.991	16.8834	502.083	16.393	490.083	12.5591
468.055	7.64603	485.979	22.129	495.031	16.9386	503.125	16.4163	491.125	12.5485
468.981	7.65841	487.022	22.1185	496.073	16.9893	504.166	16.4336	492.167	12.5394
469.907	7.67332	488.063	22.1117	497.115	17.0409	505.208	16.4533	493.209	12.5331
470.833	7.68394	489.104	22.1109	498.156	17.0908	506.25	16.4739	494.251	12.5289
471.759	7.69487	490.146	22.109	499.198	17.1445	507.292	16.4966	495.292	12.5191
472.685	7.70967	491.187	22.1064	500.239	17.1909	508.333	16.5166	496.334	12.512
473.611	7.72295	492.229	22.0982	501.281	17.2402	509.375	16.5346	497.376	12.5059
474.537	7.7355	493.271	22.0955	502.323	17.2932	510.417	16.5604	498.417	12.501
475.464	7.74774	494.313	22.0921	503.365	17.3448	511.459	16.5826	499.459	12.4965
476.389	7.75982	495.355	22.0854	504.406	17.3901	512.5	16.5985	500.5	12.4895
477.315	7.77265	496.396	22.0792	505.447	17.4367	513.541	16.6165	501.542	12.4844
478.241	7.78792	497.438	22.0762	506.49	17.4875	514.584	16.6411	502.584	12.4813
479.167	7.79973	498.479	22.0787	507.531	17.534	515.625	16.6635	503.625	12.4783
480.092	7.80937	499.521	22.0774	508.572	17.5783	516.667	16.6811	504.667	12.4751
481.019	7.82293	500.563	22.0769	509.615	17.6263	517.709	16.7013	505.709	12.4732
481.945	7.83652	501.604	22.08	510.655	17.6726	518.751	16.7225	506.751	12.473
482.87	7.84557	502.646	22.0895	511.698	17.7143	519.792	16.7439	507.792	12.4717
483.797	7.858	503.688	22.0947	512.739	17.7559	520.834	16.7706	508.833	12.4696
484.723	7.8709	504.729	22.0944	513.781	17.795	521.875	16.7871	509.875	12.4718
485.648	7.88474	505.772	22.1058	514.823	17.8407	522.918	16.8125	510.917	12.4755
486.575	7.89629	506.813	22.1156	515.864	17.8865	523.959	16.8367	511.959	12.4761
487.5	7.90614	507.854	22.1168	516.906	17.9246	525	16.8592	513	12.4772
488.426	7.92187	508.896	22.1132	517.948	17.9585	526.042	16.8794	514.041	12.481
489.352	7.93381	509.938	22.1184	518.99	18.0001	527.084	16.8993	515.083	12.488
490.278	7.94409	510.98	22.1281	520.032	18.0378	528.125	16.9221	516.124	12.4937
491.204	7.9579	512.021	22.1275	521.072	18.0754	529.167	16.9411	517.166	12.496
492.13	7.97146	513.063	22.1247	522.115	18.1125	530.209	16.96	518.208	12.5054
493.056	7.98248	514.104	22.1298	523.157	18.1543	531.25	16.9822	519.25	12.517
493.981	7.99652	515.146	22.1372	524.198	18.1961	532.292	17.0041	520.291	12.5289
494.907	8.00733	516.188	22.1413	525.241	18.2318	533.333	17.0234	521.332	12.5382
495.833	8.02111	517.229	22.1405	526.281	18.2645	534.375	17.0381	522.374	12.5517
496.759	8.03336	518.27	22.1481	527.324	18.3022	535.417	17.0617	523.417	12.5666
497.685	8.04818	519.313	22.1524	528.365	18.3372	536.458	17.088	524.458	12.5846
498.611	8.06121	520.354	22.1578	529.407	18.3676	537.499	17.1059	525.499	12.6015
499.537	8.0763	521.395	22.1569	530.449	18.3988	538.542	17.1271	526.541	12.6182
500.463	8.08889	522.437	22.1573	531.49	18.4329	539.583	17.1457	527.583	12.6431
501.388	8.10447	523.479	22.1621	532.532	18.4681	540.624	17.1675	528.625	12.6651
502.314	8.11552	524.52	22.1653	533.574	18.4998	541.667	17.1876	529.666	12.6895
503.241	8.1301	525.562	22.1593	534.615	18.5275	542.708	17.2045	530.709	12.7166
504.166	8.14166	526.603	22.1596	535.657	18.5616	543.749	17.2247	531.75	12.7464
505.093	8.15475	527.646	22.1617	536.697	18.5945	544.791	17.2481	532.792	12.7775
506.017	8.16367	528.687	22.1622	537.74	18.6237	545.833	17.2702	533.834	12.8034
506.944	8.17778	529.729	22.1596	538.782	18.6488	546.875	17.2885	534.875	12.8318
507.87	8.19119	530.77	22.1608	539.823	18.6777	547.916	17.3062	535.917	12.8667
508.796	8.20445	531.812	22.1698	540.866	18.7118	548.958	17.3283	536.958	12.9025
509.722	8.21527	532.854	22.1718	541.906	18.7425	550	17.3514	538	12.9385
510.647	8.2259	533.896	22.1679	542.948	18.7704	551.041	17.3705	539.042	12.9746
511.574	8.23879	534.938	22.164	543.99	18.7966	552.084	17.3936	540.084	13.0142
512.5	8.25204	535.98	22.1649	545.031	18.8293	553.126	17.4168	541.125	13.054
513.426	8.26299	537.021	22.1695	546.073	18.8578	554.167	17.4383	542.168	13.0894
514.352	8.27042	538.063	22.1587	547.114	18.8837	555.208	17.455	543.209	13.1276
515.278	8.28951	539.104	22.154	548.156	18.9077	556.25	17.4766	544.25	13.1646
516.204	8.30184	540.146	22.1556	549.198	18.9357	557.293	17.5	545.292	13.2037
517.13	8.31323	541.188	22.1522	550.24	18.9651	558.334	17.522	546.334	13.2423
518.056	8.32773	542.23	22.1529	551.281	18.988	559.376	17.5371	547.376	13.2791
518.982	8.34052	543.271	22.1477	552.322	19.0154	560.417	17.554	548.417	13.3189
519.908	8.35522	544.313	22.1481	553.365	19.0445	561.459	17.5756	549.458	13.3575
520.834	8.36858	545.355	22.1486	554.406	19.0702	562.501	17.5998	550.5	13.3977
521.76	8.37922	546.397	22.143	555.447	19.0916	563.542	17.618	551.542	13.4389
522.686	8.39253	547.438	22.1361	556.49	19.1158	564.583	17.638	552.584	13.4788
523.611	8.40774	548.479	22.1287	557.531	19.1412	565.626	17.6581	553.625	13.5213
524.537	8.41802	549.521	22.1252	558.573	19.1639	566.667	17.6829	554.667	13.5609
525.464	8.43124	550.563	22.1186	559.615	19.186	567.709	17.7046	555.707	13.6021
526.389	8.44267	551.605	22.1099	560.656	19.2082	568.75	17.7239	556.75	13.6447
527.315	8.4569	552.647	22.1081	561.698	19.2332	569.793	17.7453	557.791	13.6849
528.241	8.46953	553.688	22.1082	562.74	19.2581	570.833	17.7679	558.834	13.7252
529.167	8.47833	554.729	22.1029	563.781	19.2783	571.875	17.7924	559.875	13.7591
530.093	8.49122	555.77	22.0953	564.823	19.3006	572.917	17.8135	560.916	13.7949
531.019	8.50383	556.812	22.0948	565.865	19.3253	573.959	17.835	561.958	13.8376
531.944	8.51235	557.855	22.0947	566.907	19.3504	575	17.8576	563	13.8768
532.87	8.52444	558.896	22.0871	567.947	19.3714	576.042	17.8781	564.041	13.9101
533.797	8.5362	559.937	22.0735	568.99	19.3915	577.083	17.8989	565.083	13.9432
534.722	8.55272	560.979	22.0648	570.032	19.4154	578.125	17.9234	566.125	13.9827
535.647	8.56411	562.02	22.0582	571.073	19.4368	579.167	17.9419	567.166	14.0223
536.574	8.57804	563.063	22.0481	572.116	19.4582	580.208	17.962	568.207	14.0574
537.5	8.58777	564.103	22.0383	573.157	19.4792	581.25	17.9784	569.249	14.0917
538.426	8.60684	565.145	22.0205	574.199	19.5033	582.291	17.9943	570.292	14.131
539.352	8.61938	566.187	22.0118	575.24	19.5265	583.333	18.0173	571.333	14.1663
540.277	8.63273	567.229	21.9957	576.282	19.5466	584.374	18.0375	572.375	14.2017
541.203	8.64417	568.27	21.977	577.324	19.5675	585.417	18.0549	573.416	14.2319
542.129	8.65779	569.312	21.9506	578.365	19.5927	586.458	18.0741	574.459	14.2674
543.055	8.66949	570.354	21.9261	579.407	19.6207	587.499	18.0959	575.5	14.3009
543.981	8.68174	571.396	21.8971	580.448	19.6441	588.541	18.1176	576.542	14.3359
544.907	8.69375	572.437	21.8581	581.49	19.6675	589.583	18.1358	577.584	14.3678
545.833	8.70842	573.479	21.8127	582.532	19.6945	590.624	18.1562	578.626	14.4013
546.759	8.72028	574.52	21.7629	583.572	19.7225	591.666	18.1765	579.667	14.4332
547.685	8.73066	575.563	21.7042	584.615	19.7477	592.708	18.1971	580.709	14.4626
548.611	8.7434	576.604	21.6272	585.657	19.7732	593.75	18.2176	581.75	14.4932
549.537	8.75426	577.646	21.5424	586.698	19.8008	594.791	18.2338	582.792	14.5286
550.463	8.76796	578.688	21.46	587.74	19.8299	595.833	18.2535	583.834	14.5625
551.389	8.77959	579.73	21.3604	588.781	19.8619	596.874	18.2769	584.875	14.592
552.315	8.79302	580.771	21.2426	589.823	19.8899	597.917	18.2954	585.917	14.6204
553.241	8.80562	581.812	21.1173	590.864	19.922	598.959	18.3159	586.959	14.6522
554.167	8.81775	582.855	20.9827	591.906	19.953	600	18.3329	588	14.6868
555.093	8.83209	583.896	20.8313	592.949	19.9869	601.042	18.353	589.042	14.7169
556.019	8.8427	584.938	20.6596	593.989	20.0155	602.084	18.368	590.084	14.747
556.945	8.85706	585.98	20.4676	595.03	20.0438	603.125	18.3863	591.125	14.7791
557.871	8.87187	587.022	20.2643	596.072	20.0766	604.168	18.4104	592.166	14.8093
558.797	8.88379	588.063	20.0397	597.114	20.1092	605.209	18.4339	593.209	14.8379
559.722	8.89332	589.105	19.7959	598.156	20.1378	606.25	18.4528	594.25	14.8641
560.649	8.90787	590.146	19.5634	599.197	20.1695	607.292	18.4696	595.292	14.8933
561.575	8.92054	591.188	19.3429	600.24	20.2051	608.334	18.4921	596.333	14.923
562.5	8.93296	592.23	19.1717	601.281	20.2357	609.376	18.5155	597.374	14.951
563.426	8.9453	593.271	19.0539	602.323	20.2687	610.417	18.5308	598.417	14.9773
564.352	8.95935	594.313	19.0011	603.365	20.2954	611.458	18.5495	599.459	15.0034
565.277	8.97395	595.355	19.0068	604.406	20.327	612.5	18.5702	600.5	15.0328
566.204	8.98341	596.396	19.07	605.448	20.3614	613.542	18.5911	601.542	15.0583
567.13	8.9947	597.437	19.1736	606.49	20.3875	614.584	18.6118	602.583	15.0813
568.056	9.00886	598.479	19.3027	607.531	20.4137	615.625	18.6288	603.625	15.1067
568.982	9.0233	599.522	19.4668	608.574	20.4492	616.668	18.652	604.666	15.1318
569.907	9.03425	600.562	19.6434	609.615	20.4826	617.708	18.6734	605.708	15.1577
570.833	9.04422	601.604	19.8295	610.656	20.5121	618.75	18.6956	606.75	15.1809
571.759	9.05711	602.646	20.0333	611.698	20.5378	619.792	18.7157	607.791	15.2027
572.685	9.06926	603.688	20.2406	612.74	20.5715	620.833	18.7357	608.833	15.2322
573.61	9.08004	604.729	20.454	613.783	20.6019	621.874	18.7567	609.875	15.2571
574.537	9.09331	605.77	20.6757	614.823	20.6333	622.916	18.7759	610.916	15.2764
575.463	9.10357	606.812	20.8902	615.864	20.6614	623.957	18.7944	611.958	15.2968
576.389	9.11853	607.854	21.1118	616.907	20.6935	625	18.8143	613	15.3215
577.315	9.13154	608.895	21.3403	617.948	20.7277	626.042	18.8342	614.042	15.3453
578.24	9.1385	609.937	21.5612	618.991	20.7541	627.083	18.8556	615.083	15.3621
579.166	9.15302	610.979	21.7854	620.032	20.7835	628.124	18.8718	616.125	15.3827
580.092	9.16419	612.02	21.9987	621.073	20.8176	629.166	18.8923	617.167	15.4059
581.018	9.17902	613.062	22.2206	622.114	20.8518	630.208	18.9123	618.208	15.4272
581.944	9.18959	614.104	22.4378	623.156	20.8808	631.249	18.9308	619.251	15.4476
582.869	9.20032	615.146	22.6427	624.198	20.9037	632.291	18.9478	620.291	15.4649
583.796	9.21449	616.187	22.8511	625.24	20.9358	633.333	18.9672	620.938	14.8307
584.722	9.22429	617.229	23.0546	626.282	20.9694	634.375	18.9889	620.969	13.9684
585.647	9.23616	618.271	23.251	627.323	20.9964	635.417	19.011	620.99	13.305
586.574	9.24666	619.313	23.4402	628.365	21.0234	636.458	19.0281	621.011	12.5901
587.5	9.2594	620.354	23.6282	629.407	21.0541	637.5	19.0462	621.032	11.8173
588.426	9.27545	621.396	23.8034	630.447	21.088	638.542	19.0648	621.052	11.0191
589.352	9.28323	622.437	23.9768	631.489	21.119	639.583	19.0844	621.073	10.2231
590.278	9.2929	623.479	24.1407	632.531	21.144	640.625	19.1064	621.094	9.42972
591.204	9.30522	624.521	24.2998	633.573	21.174	641.667	19.1222	621.115	8.65259
592.13	9.31676	625.563	24.4566	634.615	21.2028	642.709	19.1433	621.136	7.8998
593.056	9.32688	626.605	24.6096	635.656	21.2329	643.75	19.1645	621.157	7.17837
593.982	9.33994	627.646	24.7458	636.698	21.2602	644.792	19.1806	621.178	6.49371
594.908	9.35202	628.688	24.8708	637.739	21.2834	645.834	19.1995	621.199	5.84909
595.833	9.36179	629.73	25.0047	638.781	21.3132	646.875	19.2177	621.219	5.24745
596.76	9.37476	630.771	25.1266	639.823	21.3395	647.917	19.2398	621.251	4.4292
597.686	9.38856	631.813	25.2408	640.864	21.3677	648.959	19.2573	621.282	3.7134
598.612	9.40149	632.854	25.35	641.906	21.3921	650	19.2728	621.313	3.09812
599.537	9.41529	633.896	25.4509	642.947	21.4232	651.042	19.2962	621.355	2.42636
600.463	9.42629	634.938	25.5437	643.989	21.4487	652.084	19.3135	621.407	1.80245
601.389	9.4358	635.98	25.6323	645.032	21.4719	653.126	19.3308	621.489	1.21306
602.315	9.44873	637.021	25.7099	646.073	21.4936	654.167	19.3426	622.531	0
603.241	9.46055	638.063	25.7836	647.114	21.5213	655.209	19.3607
604.167	9.47271	639.105	25.8504	648.156	21.5464	656.25	19.3828
605.093	9.48099	640.146	25.9119	649.198	21.5695	657.292	19.3976
606.019	9.49169	641.187	25.9626	650.24	21.5919	658.333	19.4146
606.945	9.502	642.229	26.0162	651.281	21.6185	659.375	19.4334
607.87	9.51376	643.271	26.0649	652.323	21.6399	660.417	19.4553
608.796	9.52237	644.312	26.1062	653.365	21.6595	661.459	19.4741
609.722	9.53312	645.354	26.1435	654.406	21.6793	662.5	19.4904
610.648	9.54767	646.396	26.182	655.449	21.7026	663.542	19.5102
611.574	9.55784	647.437	26.2238	656.49	21.7243	664.583	19.5326
612.5	9.56815	648.478	26.2551	657.531	21.7457	665.625	19.5535
613.426	9.5798	649.521	26.2859	658.573	21.7616	666.667	19.5708
614.352	9.59228	650.562	26.3156	659.616	21.7827	667.708	19.588
615.277	9.60286	651.604	26.3512	660.658	21.8056	668.75	19.6085
616.203	9.61523	652.645	26.3789	661.698	21.824	669.792	19.6262
617.129	9.62615	653.687	26.4028	662.74	21.8437	670.833	19.6413
618.055	9.63719	654.729	26.4236	663.782	21.8638	671.874	19.6629
618.981	9.65088	655.77	26.4497	664.823	21.8873	672.917	19.6837
619.907	9.65896	656.812	26.4756	665.866	21.9103	673.958	19.7022
620.833	9.67486	657.854	26.4942	666.906	21.9275	674.999	19.7169
621.759	9.68667	658.895	26.5143	667.949	21.9497	676.042	19.736
622.685	9.70016	659.937	26.5357	668.99	21.9747	677.083	19.7592
623.611	9.70853	660.979	26.5567	670.032	21.9968	678.124	19.7773
624.536	9.72067	662.021	26.575	671.073	22.0154	679.166	19.7992
625.463	9.73389	663.062	26.5952	672.115	22.0361	680.208	19.8151
626.389	9.74333	664.104	26.6174	673.156	22.058	681.25	19.8358
627.314	9.75323	665.146	26.6424	674.198	22.0779	682.292	19.8554
628.241	9.76336	666.188	26.657	675.239	22.094	683.333	19.8704
629.167	9.77551	667.229	26.6758	676.282	22.1124	684.375	19.8861
630.092	9.78632	668.271	26.6975	677.322	22.134	685.417	19.9057
631.019	9.79284	669.313	26.7251	678.364	22.1512	686.459	19.9241
631.945	9.80554	670.355	26.7462	679.406	22.1672	687.5	19.9439
632.871	9.81484	671.396	26.7666	680.447	22.1845	688.541	19.958
633.797	9.82485	672.438	26.7949	681.49	22.2069	689.584	19.9781
634.723	9.83415	673.48	26.8169	682.53	22.2263	690.625	19.9983
635.648	9.84509	674.521	26.8356	683.572	22.2445	691.668	20.0154
636.575	9.85505	675.563	26.8561	684.614	22.261	692.709	20.0354
637.5	9.8666	676.605	26.8806	685.656	22.2813	693.751	20.0539
638.426	9.87819	677.647	26.9114	686.698	22.3014	694.792	20.0725
639.353	9.88848	678.688	26.9352	687.739	22.3153	695.834	20.0887
640.279	9.90019	679.729	26.9564	688.78	22.331	696.875	20.102
641.204	9.91633	680.771	26.9809	689.823	22.353	697.917	20.1206
642.13	9.92535	681.813	27.0107	690.864	22.3705	698.959	20.1392
643.056	9.93687	682.855	27.0353	691.907	22.382	700.001	20.1518
643.982	9.94747	683.896	27.0554	692.948	22.4002	701.042	20.1661
644.908	9.96033	684.938	27.0793	693.99	22.418	702.084	20.1812
645.833	9.97262	685.98	27.106	695.031	22.4337	703.125	20.1999
646.76	9.98068	687.021	27.1275	696.073	22.4481	704.167	20.2127
647.685	9.99284	688.063	27.1453	697.115	22.4609	705.208	20.2263
648.611	10.0038	689.104	27.1607	698.156	22.4805	706.25	20.2389
649.537	10.016	690.146	27.1797	699.199	22.5009	707.291	20.2582
650.462	10.0259	691.187	27.1962	700.24	22.5141	708.334	20.2727
651.388	10.0371	692.228	27.2018	701.282	22.5285	709.375	20.2879
652.315	10.0471	693.271	27.2009	702.324	22.5482	710.416	20.3036
653.24	10.0602	694.312	27.2062	703.365	22.568	711.458	20.322
654.166	10.0667	695.354	27.2089	704.407	22.5841	712.5	20.3383
655.092	10.076	696.395	27.1991	705.448	22.597	713.541	20.35
656.018	10.0871	697.437	27.1782	706.491	22.6151	714.582	20.3645
656.944	10.0948	697.834	26.2442	707.532	22.6361	715.624	20.3805
657.87	10.1013	697.855	25.3299	708.573	22.6511	716.667	20.3938
658.796	10.1093	697.876	24.2221	709.615	22.6652	717.708	20.4056
659.721	10.1189	697.897	23.0024	710.657	22.682	718.749	20.4197
660.648	10.1261	697.917	21.6645	711.698	22.6996	719.792	20.4328
661.574	10.1363	697.939	20.2335	712.741	22.7191	720.833	20.4483
662.5	10.1387	697.959	18.7837	713.781	22.7292	721.875	20.4605
663.425	10.1468	697.98	17.3253	714.823	22.7456	722.917	20.474
664.352	10.1519	698.001	15.87	715.865	22.7598	723.959	20.4893
665.277	10.1557	698.022	14.4528	716.906	22.7723	725	20.5033
666.204	10.1526	698.043	13.0787	717.948	22.786	726.042	20.514
667.13	10.1496	698.064	11.7675	718.99	22.8	727.083	20.5268
668.056	10.1456	698.085	10.522	720.031	22.8134	728.126	20.5407
668.981	10.1398	698.106	9.35391	721.072	22.8254	729.167	20.5561
669.908	10.1296	698.127	8.26328	722.114	22.8353	730.208	20.5679
670.834	10.1157	698.147	7.25629	723.157	22.8492	731.25	20.5818
671.759	10.1022	698.168	6.3327	724.197	22.8668	732.293	20.5994
672.686	10.0772	698.2	5.10325	725.239	22.8801	733.334	20.6157
673.611	10.0312	698.231	4.05514	726.281	22.8889	734.375	20.629
674.538	9.9151	698.272	2.92211	727.322	22.9005	735.417	20.6416
675.464	9.66024	698.324	1.88659	728.365	22.917	736.459	20.6574
676.083	8.83273	698.407	0	729.405	22.931	737.5	20.6745
676.259	7.94789			730.447	22.9397	738.542	20.6881
676.371	7.08895			731.489	22.9497	739.584	20.7022
676.473	6.24496			732.531	22.9681	740.625	20.7176
676.593	5.38675			733.573	22.9801	741.667	20.7367
676.777	4.56303			734.614	22.9897	742.708	20.7522
677.704	3.88845			735.656	23.0043	743.75	20.7656
678.288	3.01404			736.698	23.0197	744.792	20.7837
678.398	2.16434			737.74	23.0339	745.834	20.7982
678.546	1.32715			738.781	23.0441	746.875	20.8131
678.778	0.50077			739.823	23.0565	747.917	20.8246
679.704	0.02823			740.865	23.0722	748.959	20.8393
680.629	0			741.907	23.0862	749.999	20.86
				742.949	23.0992	751.042	20.8729
				743.99	23.1101	752.084	20.8855
				745.031	23.1262	753.125	20.8974
				746.073	23.1436	754.166	20.9135
				747.115	23.1533	755.208	20.927
				748.157	23.1619	756.249	20.9399
				749.199	23.1768	757.291	20.9549
				750.239	23.1909	758.333	20.971
				751.282	23.2043	759.375	20.9863
				752.324	23.2163	760.416	21.0011
				753.365	23.2295	761.458	21.0138
				754.407	23.2454	762.5	21.0298
				755.448	23.2594	763.541	21.0452
				756.49	23.2725	764.583	21.0558
				757.532	23.286	765.625	21.0735
				758.573	23.3055	766.667	21.0892
				759.615	23.3203	767.708	21.1094
				760.656	23.332	768.75	21.1238
				761.698	23.3474	769.792	21.1422
				762.74	23.3628	770.834	21.163
				763.781	23.381	771.875	21.1799
				764.823	23.3978	772.917	21.1969
				765.864	23.4142	773.958	21.2109
				766.906	23.4352	775.001	21.2269
				767.948	23.454	776.042	21.2457
				768.989	23.4665	777.084	21.2599
				770.031	23.4833	778.125	21.2744
				771.073	23.4991	779.168	21.2912
				772.114	23.5165	780.209	21.3087
				773.156	23.5281	781.25	21.3238
				774.197	23.5393	782.292	21.3354
				775.24	23.5583	783.334	21.3501
				776.281	23.5727	784.375	21.3666
				777.322	23.5851	785.417	21.3802
				778.365	23.5965	786.459	21.3948
				779.406	23.6144	787.501	21.4096
				780.448	23.629	788.542	21.4271
				781.489	23.6417	789.583	21.4417
				782.531	23.6545	790.625	21.4544
				783.573	23.6678	791.667	21.4686
				784.615	23.6814	792.709	21.4836
				785.657	23.6957	793.75	21.4952
				786.698	23.7074	794.792	21.5049
				787.74	23.7221	795.834	21.5163
				788.782	23.7392	796.875	21.532
				789.823	23.7509	797.916	21.5418
				790.865	23.7612	798.959	21.5506
				791.907	23.7765	800	21.5546
				792.948	23.7889	801.042	21.5646
				793.99	23.7968	802.083	21.5749
				795.032	23.74	803.125	21.5795
				796.073	23.7689	804.166	21.5866
				797.114	23.7921	805.208	21.5954
				798.157	23.8076	806.25	21.605
				799.198	23.8207	807.291	21.6123
				800.24	23.8317	808.333	21.6188
				801.281	23.8496	809.374	21.6282
				802.323	23.8596	810.417	21.6349
				803.365	23.8711	811.459	21.6396
				804.407	23.8838	812.5	21.6473
				805.448	23.8973	813.541	21.6485
				806.49	23.9082	814.584	21.6578
				807.53	23.9178	815.625	21.6618
				808.573	23.924	816.667	21.6691
				809.614	23.9376	817.709	21.6788
				810.656	23.9493	818.751	21.6882
				811.698	23.9582	819.792	21.699
				812.739	23.9656	820.833	21.7033
				813.78	23.9738	821.875	21.7148
				814.823	23.9853	822.917	21.7274
				815.864	23.9914	823.959	21.7361
				816.906	23.9998	825	21.7445
				817.947	24.0135	826.043	21.7539
				818.99	24.0256	827.084	21.7646
				820.031	24.0333	828.126	21.7735
				821.072	24.0419	829.167	21.7809
				822.115	24.0557	830.208	21.7897
				823.156	24.0656	831.25	21.7998
				824.198	24.0744	832.292	21.8092
				825.24	24.0836	833.333	21.8162
				826.282	24.096	834.376	21.8255
				827.323	24.1084	835.417	21.8397
				828.365	24.1178	836.458	21.847
				829.406	24.126	837.5	21.858
				830.448	24.1348	838.542	21.8687
				831.49	24.1461	839.583	21.8781
				832.532	24.1579	840.624	21.8887
				833.573	24.163	841.667	21.8938
				834.616	24.1714	842.708	21.9013
				835.657	24.1822	843.75	21.9133
				836.698	24.1904	844.791	21.9213
				837.74	24.1969	845.833	21.9264
				838.782	24.2054	846.874	21.9353
				839.823	24.2185	847.916	21.9466
				840.865	24.2263	848.958	21.9583
				841.907	24.2316	849.999	21.9627
				842.948	24.2423	851.041	21.9694
				843.99	24.2536	852.083	21.9805
				845.031	24.263	853.125	21.9887
				846.073	24.2673	854.167	21.9965
				847.115	24.2773	855.208	22.0016
				848.156	24.2881	856.25	22.0112
				849.197	24.2979	857.291	22.0199
				850.24	24.3054	858.334	22.0254
				851.281	24.3143	859.375	22.0316
				852.323	24.3255	860.417	22.0407
				853.364	24.3378	861.458	22.0481
				854.406	24.3453	862.5	22.0519
				855.447	24.3525	863.542	22.0558
				856.489	24.3676	864.584	22.0642
				857.53	24.3808	865.626	22.0685
				858.573	24.3905	866.667	22.0729
				859.614	24.3998	867.709	22.0769
				860.656	24.4107	868.751	22.0838
				861.698	24.4238	869.792	22.0929
				862.739	24.4318	870.834	22.0963
				863.781	24.4368	871.875	22.0981
				864.822	24.4465	872.917	22.1055
				865.865	24.4557	873.959	22.1139
				866.906	24.4617	875.001	22.1217
				867.948	24.4657	876.042	22.1238
				868.99	24.4747	877.083	22.1307
				870.031	24.4838	878.125	22.136
				871.073	24.4875	879.167	22.1401
				872.115	24.4918	880.209	22.1439
				873.157	24.4982	881.25	22.1466
				874.198	24.5067	882.292	22.1533
				875.24	24.5141	883.333	22.158
				876.281	24.519	884.375	22.1592
				877.324	24.5269	885.417	22.1638
				878.365	24.5376	886.458	22.1658
				879.407	24.5451	887.499	22.1687
				880.448	24.5492	888.541	22.1671
				881.49	24.5591	889.583	22.1663
				882.532	24.5701	890.625	22.1713
				883.573	24.5763	891.667	22.172
				884.616	24.5841	892.708	22.1722
				885.657	24.5937	893.75	22.1708
				886.698	24.6036	894.792	22.1748
				887.739	24.6107	895.833	22.1758
				888.781	24.6161	896.874	22.1761
				889.823	24.624	897.916	22.173
				890.864	24.6295	898.959	22.174
				891.906	24.6334	900	22.1764
				892.947	24.6331	901.043	22.1688
				893.99	24.6331	902.083	22.1675
				895.031	24.6362	903.125	22.1675
				896.072	24.637	904.167	22.1687
				897.114	24.6361	905.209	22.1682
				898.156	24.6362	906.251	22.168
				899.197	24.6351	907.292	22.1659
				900.239	24.6365	908.334	22.1674
				901.281	24.6361	909.375	22.1655
				902.322	24.6322	910.418	22.1677
				903.364	24.6371	911.459	22.167
				904.406	24.6356	912.501	22.1707
				905.448	24.636	913.542	22.1679
				906.488	24.6344	914.584	22.168
				907.531	24.6355	915.625	22.167
				908.573	24.6369	916.667	22.1714
				909.615	24.6368	917.709	22.1694
				910.657	24.6386	918.75	22.1694
				911.698	24.6456	919.792	22.1683
				912.74	24.6475	920.834	22.1709
				913.781	24.6523	921.876	22.1696
				914.823	24.6534	922.917	22.17
				915.865	24.6626	923.958	22.1676
				916.906	24.666	925	22.1669
				917.948	24.6703	926.042	22.1652
				918.99	24.6746	927.084	22.1592
				920.032	24.6783	928.125	22.1547
				921.074	24.6827	929.167	22.1553
				922.115	24.6857	930.208	22.1486
				923.156	24.687	931.25	22.1441
				924.199	24.6905	932.292	22.1379
				925.241	24.6973	933.333	22.135
				926.282	24.7011	934.375	22.1267
				927.323	24.7024	935.416	22.1165
				928.365	24.7079	936.458	22.1072
				929.407	24.7121	937.5	22.1026
				930.448	24.7139	938.542	22.0934
				931.49	24.7155	939.583	22.0786
				932.531	24.7188	940.625	22.0643
				933.573	24.7253	941.667	22.0535
				934.615	24.73	942.708	22.0363
				935.656	24.7315	943.75	22.009
				936.698	24.738	944.104	21.2419
				937.739	24.742	944.124	20.496
				938.781	24.7392	944.146	19.5596
				939.822	24.7354	944.167	18.5375
				940.865	24.7314	944.187	17.4624
				941.906	24.7295	944.209	16.3149
				942.947	24.7307	944.23	15.1046
				943.989	24.7302	944.25	13.8901
				945.031	24.7298	944.271	12.717
				946.073	24.7343	944.292	11.5629
				947.114	24.7414	944.313	10.4264
				948.155	24.7471	944.334	9.3514
				949.197	24.7555	944.355	8.33849
				950.239	24.764	944.376	7.37514
				951.282	24.7728	944.397	6.48368
				952.323	24.7821	944.417	5.66098
				953.364	24.7921	944.438	4.9062
				954.406	24.8034	944.459	4.2199
				955.448	24.8146	944.491	3.31674
				956.49	24.8217	944.521	2.5562
				957.532	24.8269	944.564	1.748
				958.573	24.8355	944.615	1.02796
				959.615	24.8363	944.709	0
				960.657	24.8362
				961.699	24.8323
				962.74	24.8343
				963.781	24.8397
				964.824	24.8439
				965.865	24.8444
				966.907	24.8538
				967.949	24.8609
				968.99	24.8679
				970.032	24.8726
				971.073	24.8798
				972.116	24.8926
				973.156	24.9015
				974.198	24.9103
				975.24	24.919
				976.282	24.9329
				977.323	24.9465
				978.365	24.9568
				979.406	24.968
				980.448	24.9815
				981.489	24.9916
				982.531	25.0002
				983.572	25.0126
				984.614	25.0239
				985.656	25.0347
				986.697	25.0459
				987.739	25.0564
				988.781	25.072
				989.822	25.0773
				990.864	25.0792
				991.906	25.0837
				992.948	25.0904
				993.99	25.0961
				995.031	25.0972
				996.073	25.0973
				997.115	25.0997
				998.157	25.0993
				999.198	25.096
				1000.24	25.0924
				1001.28	25.0934
				1002.32	25.0901
				1003.37	25.0853
				1004.41	25.0839
				1005.45	25.0848
				1006.49	25.0803
				1007.53	25.0771
				1008.57	25.0724
				1009.62	25.0664
				1010.66	25.0613
				1011.35	24.1133
				1011.38	23.252
				1011.4	22.1973
				1011.42	21.0542
				1011.44	19.838
				1011.46	18.5397
				1011.48	17.1993
				1011.5	15.8688
				1011.52	14.5554
				1011.54	13.2731
				1011.56	12.034
				1011.58	10.8506
				1011.61	9.72994
				1011.62	8.67813
				1011.65	7.69909
				1011.67	6.79529
				1011.69	5.96785
				1011.71	5.21568
				1011.74	4.2251
				1011.77	3.39262
				1011.81	2.50954
				1011.87	1.72672
				1011.97	0

## Sheet: Fig.4d
CP-3R		conCP-3R		CP-3H		conCP-3H
Strain (%)	Stress (MPa)	Strain (%)	Stress (MPa)	Strain (%)	Stress (MPa)	Strain (%)	Stress (MPa)
0	0.02048	0.0011	0.1059	0	0.00595	0.0014	0.09276
0.332	0.9453	0.0529	0.11292	0.374	0.69787	0.0505	0.09942
0.498	1.84945	0.2658	0.20472	0.61	1.3717	0.2641	0.19674
0.664	2.75683	0.5085	0.4212	0.81	2.04603	0.5063	0.39936
0.808	3.68202	0.7085	0.67938	0.981	2.74051	0.7109	0.6189
0.945	4.59483	0.905	0.91914	1.12	3.41501	0.9125	0.81642
1.085	5.56607	1.1129	1.1211	1.264	4.09932	1.1089	0.98358
1.242	6.50331	1.3158	1.26348	1.458	4.76894	1.308	1.13226
1.565	7.40083	1.5191	1.39338	1.671	5.46599	1.5144	1.32996
1.924	8.32027	1.7216	1.54926	1.871	6.13883	1.7195	1.54806
2.103	9.22954	1.9269	1.7301	2.082	6.82998	1.9277	1.75956
2.239	10.179	2.1416	1.9179	2.249	7.49561	2.1264	1.94706
2.354	11.0812	2.3461	2.09586	2.406	8.16487	2.3329	2.11308
2.468	12.0081	2.5424	2.25858	2.562	8.84672	2.5421	2.25984
2.583	12.9223	2.7494	2.40624	2.718	9.51289	2.7508	2.38926
2.708	13.8867	2.9588	2.55468	2.885	10.195	2.9599	2.49504
2.833	14.8064	3.1705	2.70456	3.063	10.8916	3.1609	2.55228
2.969	15.7546	3.3795	2.8479	3.251	11.5923	3.3648	2.37684
3.105	16.6592	3.582	2.98206	3.448	12.2888	3.5783	1.73664
3.251	17.5993	3.787	3.10434	3.656	12.9742	3.7824	1.53402
3.397	18.5101	3.999	3.22218	3.875	13.6448	3.9879	1.68822
3.552	19.4468	4.2097	3.34194	4.105	14.3099	4.1995	1.93914
3.708	20.3533	4.412	3.4536	4.344	14.9843	4.4003	2.16726
3.875	21.2864	4.6145	3.55446	4.594	15.6664	4.6099	2.35374
4.042	22.1859	4.8258	3.65166	4.855	16.336	4.8314	2.5245
4.219	23.1028	5.0348	3.74742	5.146	17.0204	5.0319	2.68392
4.407	24.0248	5.2422	3.8388	5.458	17.686	5.232	2.8227
4.604	24.9501	5.4514	3.92484	5.812	18.3666	5.444	2.95272
4.812	25.876	5.6562	4.00326	6.209	19.0388	5.6456	3.0804
5.032	26.8037	5.862	4.07526	6.677	19.7075	5.8585	3.20274
5.262	27.7287	6.0817	4.14852	7.302	20.379	6.0726	3.324
5.511	28.6576	6.285	4.22124	8.333	21.047	6.27	3.43776
5.78	29.5596	6.4872	4.28238	9.375	21.3251	6.4782	3.53646
6.083	30.4622	6.7018	4.34028	10.416	21.3123	6.6976	3.63756
6.428	31.3623	6.8995	4.39494	11.458	21.0624	6.9038	3.73878
6.854	32.268	7.1115	4.44498	12.5	20.6443	7.1092	3.82878
7.448	33.1701	7.3294	4.4967	13.542	20.1334	7.3181	3.90888
8.49	33.6204	7.5282	4.54626	14.583	19.5917	7.522	3.98736
9.271	32.7078	7.7329	4.58502	15.624	19.0416	7.7322	4.05858
9.594	31.8008	7.9524	4.62498	16.666	18.4686	7.9434	4.12998
9.812	30.9013	8.1548	4.66776	17.708	17.9022	8.1461	4.19646
9.989	29.9689	8.3584	4.7013	18.749	17.3759	8.3543	4.25406
10.135	29.068	8.5703	4.7316	19.791	16.8778	8.568	4.31004
10.271	28.1516	8.7745	4.76226	20.833	16.4121	8.7747	4.36632
10.407	27.2	8.9871	4.79094	21.875	15.9547	8.9786	4.41396
10.543	26.2509	9.1979	4.81914	22.916	15.5568	9.185	4.45926
10.678	25.345	9.3988	4.8438	23.958	15.1955	9.3935	4.5018
10.834	24.3931	9.6059	4.86042	24.999	14.8591	9.6004	4.54224
11.01	23.4661	9.8219	4.8786	26.041	14.5441	9.8135	4.58142
11.228	22.5545	10.0309	4.90062	27.083	14.2562	10.0206	4.62036
11.532	21.6519	10.2344	4.9161	28.125	14.0202	10.2231	4.64976
12.021	20.7585	10.4416	4.92576	29.167	13.7978	10.4362	4.67784
13.062	19.9332	10.6509	4.93656	30.208	13.5886	10.643	4.70682
14.104	19.7023	10.8594	4.9464	31.25	13.415	10.8368	4.72716
15.146	19.6836	11.0698	4.95624	32.292	13.2614	11.0514	4.74372
16.188	19.7175	11.2768	4.96458	33.333	13.1271	11.2613	4.76658
17.23	19.7569	11.481	4.9677	34.375	12.9935	11.4666	4.78722
18.271	19.8067	11.6941	4.9707	35.417	12.8831	11.6831	4.80588
19.313	19.8779	11.9078	4.97736	36.459	12.802	11.8898	4.82382
20.354	19.9408	12.1091	4.98	37.501	12.7134	12.0914	4.8354
21.397	19.9798	12.3165	4.9776	38.542	12.6328	12.3031	4.84266
22.438	20.0063	12.5256	4.97484	39.583	12.5658	12.5132	4.85226
23.479	20.0525	12.7309	4.97178	40.626	12.5149	12.7244	4.86324
24.52	20.0787	12.9449	4.96974	41.667	12.4688	12.9331	4.87128
25.563	20.0785	13.154	4.96716	42.709	12.423	13.1322	4.87296
26.604	20.0878	13.3514	4.9602	43.751	12.3819	13.3418	4.87062
27.646	20.1085	13.5649	4.95132	44.793	12.3553	13.5578	4.87302
28.688	20.1234	13.7784	4.94904	45.834	12.3342	13.7646	4.87674
29.729	20.1232	13.9811	4.9458	46.875	12.3134	13.9684	4.87578
30.771	20.1281	14.1887	4.93812	47.917	12.2829	14.1763	4.8714
31.813	20.1589	14.3936	4.92882	48.959	12.2711	14.3831	4.86864
32.854	20.1821	14.5981	4.91874	50	12.2634	14.6	4.86768
33.896	20.1945	14.8156	4.91076	51.041	12.2487	14.8084	4.86984
34.938	20.2052	15.0246	4.90734	52.083	12.2367	15.006	4.86426
35.979	20.2408	15.2292	4.9011	53.125	12.2313	15.2146	4.85328
37.02	20.2754	15.435	4.88958	54.167	12.2312	15.4251	4.84548
38.063	20.2941	15.6378	4.87584	55.208	12.2206	15.6338	4.84218
39.104	20.3099	15.8525	4.86528	56.25	12.2062	15.8435	4.83624
40.145	20.3383	16.0625	4.8588	57.291	12.2088	16.046	4.82892
41.187	20.3769	16.2637	4.84836	58.333	12.2124	16.2525	4.81806
42.229	20.4073	16.4728	4.83498	59.374	12.2082	16.4685	4.81062
43.27	20.4133	16.684	4.82268	60.416	12.2001	16.678	4.80666
44.312	20.44	16.8924	4.81308	61.458	12.2034	16.8798	4.79862
45.354	20.4694	17.1014	4.80234	62.499	12.2142	17.0862	4.78254
46.395	20.4887	17.308	4.79046	63.542	12.207	17.2963	4.77096
47.437	20.4965	17.5189	4.77816	64.583	12.2016	17.5047	4.761
48.479	20.5145	17.7306	4.76688	65.624	12.2058	17.7127	4.75242
49.521	20.5419	17.9378	4.7553	66.666	12.2145	17.9199	4.74252
50.562	20.5588	18.14	4.74102	67.708	12.2247	18.1269	4.73154
51.604	20.5608	18.3483	4.72308	68.75	12.2207	18.3357	4.71798
52.645	20.5792	18.5556	4.70904	69.791	12.2204	18.5535	4.7097
53.688	20.604	18.7663	4.69794	70.833	12.2318	18.7551	4.69926
54.729	20.6212	18.9747	4.68684	71.875	12.2327	18.9571	4.6821
55.771	20.6224	19.1808	4.67484	72.916	12.2325	19.1703	4.6677
56.813	20.6358	19.3886	4.66176	73.958	12.233	19.3702	4.65528
57.854	20.6747	19.5983	4.64862	75	12.2418	19.5783	4.6419
58.896	20.6961	19.8095	4.63776	76.042	12.2452	19.7931	4.63278
59.937	20.702	20.0126	4.6257	77.084	12.2434	19.996	4.62498
60.979	20.71	20.2173	4.60974	78.125	12.2464	20.2046	4.61172
62.021	20.7459	20.4295	4.59636	79.168	12.25	20.4243	4.60314
63.062	20.7817	20.6385	4.58538	80.209	12.2536	20.6243	4.59432
64.105	20.7954	20.8423	4.57314	81.25	12.2495	20.8287	4.57938
65.146	20.82	21.0547	4.56126	82.292	12.246	21.0406	4.5639
66.188	20.8572	21.2586	4.54878	83.334	12.2538	21.2429	4.55256
67.229	20.8964	21.4652	4.53426	84.376	12.2559	21.4548	4.53984
68.272	20.9249	21.6835	4.5243	85.417	12.2551	21.6665	4.53084
69.313	20.9395	21.8848	4.5138	86.458	12.2503	21.8677	4.51968
70.355	20.9659	22.0856	4.49772	87.501	12.2559	22.0773	4.5063
71.396	21.0016	22.301	4.48302	88.542	12.2659	22.2947	4.49532
72.438	21.0124	22.5075	4.47264	89.584	12.2612	22.499	4.48788
73.479	21.0285	22.7162	4.4616	90.624	12.2586	22.7021	4.47336
74.521	21.0584	22.9305	4.45092	91.667	12.2629	22.911	4.458
75.562	21.0836	23.132	4.43916	92.708	12.267	23.1182	4.44552
76.604	21.1024	23.3371	4.42326	93.75	12.267	23.3303	4.43466
77.646	21.115	23.5547	4.41126	94.792	12.2572	23.541	4.42554
78.687	21.1468	23.7588	4.40334	95.834	12.2596	23.7431	4.4157
79.729	21.1818	23.9641	4.39194	96.875	12.2621	23.9536	4.40046
80.771	21.2035	24.1703	4.37784	97.917	12.2581	24.1652	4.38756
81.813	21.2195	24.373	4.3644	98.958	12.2555	24.3724	4.37688
82.854	21.2488	24.5843	4.35174	100	12.2546	24.5761	4.3644
83.895	21.2869	24.7992	4.34388	101.042	12.2598	24.7826	4.34994
84.938	21.3031	25.0025	4.3362	102.083	12.2548	24.991	4.33854
85.978	21.3164	25.2094	4.32402	103.125	12.246	25.1988	4.32684
87.02	21.3328	25.4242	4.31196	104.166	12.2489	25.4105	4.31784
88.063	21.3618	25.6327	4.30452	105.208	12.2527	25.6176	4.308
89.104	21.3873	25.8367	4.29324	106.249	12.2501	25.8185	4.29486
90.145	21.3945	26.0443	4.27968	107.291	12.2467	26.0329	4.28214
91.186	21.4123	26.2511	4.26786	108.333	12.2429	26.2455	4.27554
92.229	21.4472	26.4567	4.25538	109.374	12.2502	26.4478	4.26708
93.27	21.4707	26.6716	4.24584	110.416	12.2479	26.6543	4.2561
94.312	21.4918	26.8795	4.23792	111.458	12.2408	26.8603	4.2429
95.354	21.5093	27.0832	4.22622	112.499	12.2379	27.0648	4.23084
96.396	21.5464	27.2953	4.21398	113.542	12.2434	27.2831	4.22178
97.438	21.5735	27.5076	4.20486	114.583	12.2464	27.4897	4.21644
98.479	21.5957	27.71	4.19508	115.625	12.2396	27.691	4.206
99.52	21.6281	27.9186	4.18356	116.666	12.235	27.9018	4.1943
100.563	21.6634	28.1271	4.17318	117.708	12.2393	28.1062	4.18326
101.604	21.6876	28.3294	4.16094	118.75	12.2386	28.3196	4.17426
102.646	21.7041	28.5448	4.14996	119.791	12.2346	28.5297	4.16826
103.687	21.7157	28.7521	4.1412	120.833	12.2296	28.7319	4.15818
104.729	21.746	28.9508	4.12974	121.875	12.2321	28.9429	4.14708
105.772	21.7646	29.1649	4.11804	122.917	12.232	29.1552	4.13652
106.813	21.7646	29.3771	4.1112	123.959	12.2264	29.3596	4.12746
107.855	21.7624	29.579	4.10352	125	12.227	29.5663	4.11654
108.897	21.7754	29.7886	4.09326	126.042	12.2276	29.7748	4.1067
109.938	21.7863	29.9943	4.08294	127.084	12.227	29.9845	4.09746
110.98	21.7859	30.2004	4.07286	128.125	12.2214	30.1971	4.09164
112.021	21.7866	30.4158	4.06368	129.167	12.2143	30.4036	4.0839
113.063	21.8031	30.6227	4.05678	130.209	12.219	30.6022	4.07316
114.104	21.8252	30.8253	4.04742	131.251	12.218	30.8141	4.05972
115.146	21.8396	31.0371	4.0371	132.292	12.2152	31.0229	4.05252
116.188	21.847	31.246	4.02894	133.333	12.2082	31.2309	4.04508
117.23	21.8702	31.457	4.02252	134.376	12.2087	31.4415	4.03824
118.271	21.8916	31.6629	4.01508	135.417	12.2128	31.6466	4.03002
119.312	21.9027	31.8641	4.00464	136.459	12.2064	31.8537	4.02216
120.354	21.9137	32.0745	3.99288	137.5	12.1961	32.0668	4.01346
121.396	21.9351	32.2874	3.9843	138.542	12.1982	32.2745	4.00794
122.437	21.9524	32.4972	3.97848	139.584	12.2016	32.4758	3.99864
123.479	21.9618	32.7022	3.97086	140.625	12.1986	32.6829	3.98652
124.521	21.9713	32.9034	3.9594	141.667	12.1911	32.8936	3.978
125.562	21.9843	33.1129	3.948	142.709	12.1878	33.1031	3.97212
126.604	22.0002	33.3301	3.94212	143.75	12.19	33.3093	3.9645
127.646	22.0016	33.5364	3.93798	144.791	12.1854	33.5187	3.95646
128.687	21.9966	33.739	3.93048	145.832	12.1801	33.724	3.9477
129.729	22.0052	33.9487	3.9192	146.875	12.1761	33.9344	3.93786
130.77	22.0318	34.1583	3.91062	147.917	12.1772	34.1511	3.93234
131.813	22.0465	34.3659	3.90312	148.958	12.1727	34.351	3.9258
132.853	22.0456	34.5737	3.8949	149.999	12.1659	34.5511	3.91392
133.895	22.0608	34.78	3.8871	151.041	12.1646	34.7647	3.9045
134.937	22.0888	34.9877	3.8796	152.083	12.1657	34.9709	3.89916
135.979	22.1131	35.1977	3.8715	153.124	12.164	35.179	3.89298
137.021	22.1266	35.4106	3.86646	154.167	12.1573	35.3922	3.88812
138.062	22.1476	35.6131	3.86088	155.208	12.1548	35.5938	3.8814
139.104	22.1752	35.8159	3.8508	156.249	12.1607	35.8011	3.87216
140.146	22.1887	36.0294	3.84336	157.291	12.1589	36.0207	3.86718
141.187	22.197	36.2389	3.83826	158.333	12.1515	36.2222	3.86442
142.229	22.1905	36.4444	3.83238	159.374	12.1498	36.4278	3.8562
143.271	22.1971	36.6552	3.82596	160.417	12.1496	36.6361	3.84762
144.313	22.1973	36.8603	3.81792	161.458	12.1518	36.8337	3.8376
145.355	22.1844	37.0676	3.80868	162.5	12.1491	37.048	3.82974
146.396	22.1751	37.2852	3.80274	163.542	12.1436	37.2646	3.82692
147.439	22.1727	37.4869	3.79704	164.584	12.1474	37.4638	3.82386
148.48	22.1639	37.6868	3.78708	165.625	12.1436	37.6726	3.81492
149.521	22.1504	37.9019	3.77802	166.667	12.1422	37.8894	3.80928
150.563	22.1351	38.1095	3.77304	167.709	12.1396	38.0937	3.8058
151.605	22.1386	38.3209	3.76938	168.75	12.139	38.3007	3.79902
152.646	22.1273	38.5319	3.76506	169.791	12.1382	38.5105	3.7905
153.688	22.0954	38.7321	3.75756	170.834	12.1338	38.7149	3.7839
154.73	22.0566	38.9423	3.74754	171.875	12.1314	38.9235	3.77478
155.771	22.0182	39.1585	3.74154	172.917	12.1309	39.1369	3.76968
156.813	21.9776	39.3602	3.73776	173.959	12.1302	39.3413	3.76416
157.854	21.9121	39.5628	3.73056	175.001	12.1261	39.5479	3.75588
158.896	21.828	39.7735	3.72204	176.042	12.1195	39.7594	3.7479
159.938	21.7386	39.9782	3.71604	177.083	12.1188	39.9684	3.74448
160.98	21.631	40.1909	3.71052	178.126	12.1215	40.1719	3.7377
162.021	21.5045	40.4041	3.70692	179.167	12.115	40.3802	3.7311
163.063	21.3624	40.6051	3.7032	180.208	12.1098	40.5879	3.72522
164.104	21.213	40.8111	3.69504	181.25	12.1098	40.7923	3.71826
165.146	21.0707	41.0272	3.68886	182.292	12.1136	41.005	3.71238
166.187	20.9321	41.2376	3.68712	183.333	12.1129	41.2119	3.70872
167.228	20.7969	41.4352	3.68124	184.375	12.1092	41.4131	3.7011
168.271	20.6874	41.6428	3.67158	185.417	12.1104	41.6268	3.69408
169.312	20.5939	41.8544	3.66588	186.458	12.1151	41.8393	3.69084
170.354	20.5095	42.0632	3.66132	187.5	12.1168	42.0409	3.68628
171.396	20.4456	42.2745	3.65754	188.542	12.1145	42.2508	3.68022
172.437	20.3903	42.4819	3.65364	189.583	12.1145	42.4571	3.6735
173.479	20.3614	42.6843	3.64548	190.625	12.1173	42.6605	3.66612
174.521	20.3341	42.8975	3.63822	191.666	12.1199	42.8756	3.66108
175.563	20.305	43.1104	3.63444	192.708	12.1197	43.0825	3.65784
176.604	20.2907	43.3113	3.62964	193.749	12.1186	43.2845	3.65172
177.645	20.2947	43.5196	3.62286	194.792	12.1233	43.4979	3.64626
178.687	20.2938	43.729	3.61704	195.833	12.1229	43.7086	3.64182
179.729	20.2831	43.9346	3.61116	196.875	12.1221	43.9192	3.63948
180.77	20.2819	44.1492	3.60606	197.917	12.1203	44.126	3.63354
181.812	20.2909	44.3564	3.60186	198.958	12.1258	44.3274	3.62568
182.853	20.2986	44.5545	3.59466	199.999	12.1254	44.5344	3.61596
183.896	20.2983	44.768	3.58716	201.042	12.1224	44.7494	3.61176
184.937	20.2987	44.9803	3.58392	202.083	12.1198	44.957	3.609
185.979	20.3096	45.185	3.58122	203.125	12.123	45.1633	3.60636
187.021	20.3178	45.3939	3.5769	204.167	12.1261	45.3663	3.59844
188.063	20.3264	45.5989	3.57126	205.208	12.1211	45.5736	3.59166
189.104	20.3317	45.8028	3.56412	206.25	12.1191	45.7916	3.58794
190.146	20.345	46.0188	3.5592	207.292	12.1204	45.9986	3.58722
191.188	20.3617	46.2259	3.55632	208.333	12.1215	46.1978	3.58086
192.229	20.3736	46.4281	3.55194	209.375	12.1202	46.4078	3.573
193.271	20.3884	46.6393	3.5457	210.417	12.1159	46.6167	3.5676
194.314	20.4127	46.8491	3.5418	211.459	12.1193	46.8251	3.56478
195.355	20.4314	47.0607	3.53898	212.5	12.1199	47.0343	3.56082
196.396	20.4416	47.2654	3.53466	213.542	12.1167	47.2409	3.55644
197.438	20.4526	47.4675	3.52806	214.584	12.1157	47.448	3.55164
198.48	20.4746	47.679	3.52158	215.625	12.1156	47.662	3.54672
199.521	20.4951	47.8915	3.51852	216.667	12.1166	47.8704	3.5436
200.563	20.5141	48.0979	3.51678	217.709	12.1165	48.0716	3.53856
201.605	20.5251	48.3043	3.5127	218.75	12.1153	48.2772	3.52968
202.646	20.544	48.5102	3.50694	219.792	12.1182	48.4886	3.52452
203.688	20.5715	48.7192	3.50166	220.834	12.1184	48.6975	3.52212
204.729	20.5854	48.9323	3.4983	221.875	12.1175	48.9046	3.51834
205.771	20.5922	49.1413	3.4956	222.917	12.1144	49.1146	3.51486
206.813	20.6104	49.344	3.49116	223.958	12.118	49.3207	3.51018
207.854	20.6282	49.5518	3.48426	225	12.1219	49.5309	3.50376
208.895	20.6448	49.7614	3.48	226.042	12.1204	49.7438	3.49992
209.937	20.6504	49.9711	3.47766	227.083	12.1157	49.9454	3.4965
210.979	20.6652	50.1703	3.4731	228.125	12.1166	50.1473	3.48876
212.021	20.6828	50.3805	3.46704	229.166	12.1236	50.3607	3.48402
213.062	20.6956	50.5909	3.4638	230.208	12.1247	50.5667	3.48036
214.103	20.7036	50.7999	3.46092	231.25	12.1192	50.7765	3.47784
215.146	20.7154	51.011	3.459	232.291	12.1207	50.9871	3.47526
216.187	20.7312	51.2163	3.45546	233.334	12.1223	51.1896	3.471
217.229	20.7408	51.4198	3.44964	234.375	12.1243	51.3989	3.46512
218.27	20.7477	51.6322	3.4446	235.416	12.1196	51.6187	3.46434
219.312	20.7635	51.8418	3.44208	236.458	12.1169	51.8181	3.46266
220.354	20.7824	52.0472	3.438	237.5	12.1185	52.0183	3.45714
221.396	20.7902	52.2583	3.43512	238.542	12.1176	52.2311	3.44976
222.437	20.7953	52.4617	3.4302	239.583	12.1151	52.436	3.44646
223.478	20.8014	52.6709	3.42498	240.624	12.1113	52.6495	3.44346
224.52	20.8157	52.8886	3.42306	241.667	12.1128	52.8626	3.44322
225.562	20.8234	53.0898	3.42108	242.708	12.1108	53.0609	3.43914
226.605	20.817	53.2889	3.41376	243.75	12.1066	53.2702	3.43338
227.646	20.814	53.5051	3.4077	244.791	12.1049	53.4884	3.43008
228.688	20.8258	53.7124	3.40524	245.833	12.1027	53.6942	3.43056
229.729	20.8351	53.9212	3.4026	246.875	12.1013	53.8953	3.42576
230.771	20.8361	54.134	3.39996	247.917	12.0957	54.1023	3.41844
231.812	20.8389	54.3358	3.396	248.958	12.0884	54.3105	3.41346
232.854	20.8451	54.5451	3.39	250	12.0903	54.5225	3.40986
233.896	20.8566	54.7627	3.38688	251.042	12.0877	54.7341	3.40758
234.938	20.8631	54.9601	3.3843	252.083	12.0805	54.9364	3.40536
235.979	20.8653	55.1638	3.378	253.124	12.0726	55.1435	3.40002
237.022	20.8773	55.3777	3.37314	254.167	12.0703	55.3555	3.39582
238.063	20.8865	55.584	3.37152	255.209	12.0684	55.5666	3.39504
239.104	20.8905	55.7927	3.36906	256.25	12.0595	55.7707	3.39168
240.146	20.8971	56.0043	3.3666	257.293	12.055	55.9769	3.38712
241.188	20.9107	56.207	3.36396	258.334	12.0506	56.1853	3.3828
242.23	20.9232	56.4145	3.3591	259.375	12.0498	56.392	3.37872
243.272	20.9257	56.6295	3.35568	260.417	12.0448	56.6054	3.37668
244.313	20.9305	56.8364	3.35478	261.459	12.0392	56.8117	3.37554
245.354	20.9429	57.0383	3.35094	262.501	12.0344	57.0124	3.36996
246.396	20.9579	57.2476	3.34578	263.542	12.0307	57.2255	3.36558
247.438	20.9618	57.4566	3.34236	264.583	12.0255	57.4381	3.36348
248.479	20.9627	57.6628	3.33918	265.625	12.0167	57.6414	3.36204
249.521	20.9758	57.8766	3.33606	266.667	12.0153	57.8495	3.35844
250.563	20.9874	58.0849	3.3351	267.709	12.0103	58.0551	3.3543
251.604	20.9963	58.2864	3.33072	268.751	12.002	58.2591	3.3486
252.645	20.9966	58.5016	3.32634	269.792	11.9919	58.4751	3.34626
253.687	21.0048	58.7102	3.32502	270.833	11.9887	58.6819	3.34476
254.729	21.0227	58.9079	3.3204	271.875	11.9862	58.8825	3.34158
255.77	21.0356	59.1194	3.31542	272.917	11.9768	59.0958	3.33726
256.813	21.0461	59.3286	3.31176	273.958	11.9675	59.3094	3.33594
257.854	21.0575	59.5339	3.30858	275	11.9609	59.517	3.33534
258.896	21.0739	59.7513	3.30552	276.041	11.9545	59.7218	3.33252
259.937	21.085	59.9578	3.30444	277.083	11.9472	59.9254	3.3264
260.978	21.0904	60.1551	3.29886	278.125	11.9384	60.1355	3.3216
262.02	21.1014	60.3705	3.29454	279.166	11.9293	60.3479	3.3186
263.062	21.1126	60.5832	3.29316	280.208	11.9248	60.5523	3.31758
264.104	21.1234	60.7864	3.29166	281.249	11.919	60.7585	3.31488
265.145	21.1264	60.9947	3.28806	282.291	11.911	60.9679	3.31182
266.186	21.1359	61.1984	3.28344	283.333	11.9013	61.1749	3.309
267.229	21.1485	61.4038	3.27894	284.375	11.8958	61.389	3.30774
268.271	21.1543	61.6191	3.27612	285.416	11.8897	61.5961	3.30618
269.312	21.1583	61.8265	3.2751	286.458	11.8838	61.7966	3.30318
270.354	21.1623	62.0301	3.27324	287.5	11.8747	62.0067	3.29886
271.396	21.1735	62.2404	3.26916	288.542	11.8679	62.2162	3.29658
272.437	21.1815	62.4487	3.26682	289.583	11.8651	62.4261	3.29592
273.479	21.1821	62.6598	3.26484	290.625	11.8541	62.6277	3.29268
274.521	21.1842	62.8676	3.26262	291.666	11.8453	62.833	3.28716
275.563	21.1952	63.0697	3.25908	292.709	11.843	63.044	3.28356
276.604	21.2073	63.2775	3.25428	293.75	11.8362	63.2571	3.28212
277.646	21.2073	63.4873	3.25092	294.792	11.8269	63.4664	3.28218
278.687	21.2117	63.696	3.24912	295.833	11.819	63.6701	3.28056
279.73	21.2188	63.9057	3.24756	296.875	11.8154	63.8761	3.27582
280.771	21.2281	64.113	3.2445	297.917	11.8086	64.0866	3.27318
281.813	21.2366	64.3219	3.24222	298.958	11.7975	64.2964	3.27096
282.854	21.2382	64.5346	3.2394	300.001	11.7892	64.5046	3.26898
283.896	21.2475	64.7431	3.23754	301.043	11.7861	64.712	3.26658
284.938	21.2592	64.9459	3.23394	302.084	11.7801	64.9179	3.26304
285.98	21.2679	65.1531	3.2289	303.125	11.7744	65.1287	3.25788
287.022	21.2753	65.3599	3.225	304.167	11.7682	65.3417	3.25788
288.063	21.2889	65.5699	3.22272	305.209	11.762	65.5416	3.25494
289.104	21.3041	65.7787	3.22074	306.25	11.7586	65.7446	3.25014
290.146	21.3205	65.9869	3.21894	307.292	11.7545	65.9589	3.24648
291.187	21.3253	66.1939	3.2166	308.334	11.7487	66.1647	3.24666
292.229	21.3427	66.4026	3.21294	309.376	11.7445	66.3718	3.2442
293.271	21.3583	66.6156	3.21186	310.417	11.7445	66.5853	3.24426
294.313	21.367	66.8194	3.21024	311.458	11.7398	66.7892	3.24144
295.354	21.3751	67.0231	3.20604	312.5	11.737	66.9971	3.23904
296.396	21.3861	67.2347	3.2028	313.542	11.7343	67.2142	3.23634
297.438	21.4049	67.437	3.19974	314.583	11.7347	67.4109	3.23532
298.479	21.4164	67.6444	3.19536	315.625	11.7324	67.6159	3.22938
299.52	21.4186	67.8582	3.19398	316.667	11.7293	67.8316	3.22764
300.562	21.4276	68.0619	3.19254	317.708	11.7306	68.0343	3.22542
301.604	21.4426	68.2704	3.19008	318.75	11.7342	68.2453	3.22458
302.645	21.4581	68.4887	3.1896	319.791	11.7334	68.4574	3.2226
303.687	21.4663	68.6902	3.18888	320.833	11.7339	68.6574	3.22116
304.728	21.4758	68.8929	3.1848	321.875	11.7362	68.8676	3.2169
305.771	21.4912	69.1066	3.18084	322.916	11.7423	69.0853	3.21648
306.812	21.4985	69.3126	3.17868	323.958	11.7461	69.2885	3.21642
307.853	21.5062	69.524	3.17646	325	11.7484	69.4913	3.21336
308.895	21.5127	69.7372	3.17496	326.041	11.7542	69.7028	3.20886
309.937	21.5221	69.9362	3.17166	327.083	11.7651	69.9071	3.20694
310.979	21.5299	70.1429	3.16734	328.124	11.778	70.1157	3.20322
312.02	21.5278	70.3626	3.16536	329.166	11.7844	70.3294	3.20142
313.062	21.5251	70.5642	3.1659	330.208	11.7914	70.5339	3.20046
314.104	21.5299	70.7673	3.16284	331.25	11.805	70.7384	3.19662
315.146	21.533	70.9792	3.15894	332.292	11.8187	70.9547	3.19488
316.187	21.5353	71.1829	3.15654	333.333	11.8346	71.1632	3.19602
317.229	21.5335	71.3936	3.15432	334.375	11.8485	71.362	3.19254
318.271	21.5491	71.6079	3.15402	335.417	11.8692	71.5705	3.18738
319.313	21.5626	71.8096	3.15324	336.458	11.8899	71.7787	3.18486
320.354	21.5676	72.0145	3.14946	337.5	11.9047	71.9867	3.18246
321.396	21.5759	72.2299	3.1467	338.542	11.9269	72.2015	3.18228
322.438	21.5899	72.4397	3.14718	339.583	11.9538	72.408	3.18162
323.479	21.6103	72.6442	3.14532	340.626	11.9799	72.6072	3.17778
324.521	21.6111	72.852	3.1425	341.667	12.0041	72.823	3.17442
325.563	21.6141	73.0591	3.13962	342.708	12.0307	73.0357	3.17406
326.605	21.6257	73.2644	3.13674	343.751	12.0636	73.2373	3.17292
327.646	21.6298	73.4767	3.13488	344.792	12.0955	73.443	3.16968
328.688	21.6323	73.6834	3.13488	345.834	12.1222	73.648	3.16524
329.73	21.6288	73.8867	3.13176	346.875	12.1529	73.8533	3.16212
330.771	21.6324	74.102	3.12966	347.918	12.1874	74.0691	3.1608
331.813	21.6378	74.3156	3.12984	348.959	12.2242	74.2782	3.1614
332.854	21.6354	74.5179	3.12882	350	12.2614	74.4807	3.15978
333.896	21.6401	74.7238	3.12486	351.042	12.2967	74.6916	3.15684
334.938	21.6435	74.9332	3.12138	352.084	12.335	74.8999	3.15408
335.979	21.651	75.137	3.11814	353.125	12.3746	75.1096	3.15348
337.022	21.6565	75.3522	3.11706	354.167	12.4143	75.3184	3.15156
338.063	21.6577	75.5617	3.11682	355.208	12.4501	75.52	3.14916
339.104	21.6663	75.7627	3.11532	356.25	12.4942	75.7279	3.14526
340.145	21.6776	75.9722	3.11232	357.292	12.5402	75.9411	3.14358
341.187	21.6792	76.1813	3.11004	358.333	12.5839	76.1473	3.14154
342.229	21.6782	76.3881	3.10836	359.375	12.6252	76.3552	3.1401
343.271	21.6829	76.5963	3.10698	360.417	12.6705	76.5641	3.13716
344.312	21.6946	76.8018	3.10494	361.458	12.7137	76.7713	3.13566
345.354	21.6993	77.0076	3.102	362.5	12.7597	76.9852	3.1341
346.395	21.7026	77.2234	3.10044	363.541	12.8014	77.1919	3.1338
347.437	21.7037	77.4309	3.10068	364.583	12.8494	77.393	3.1305
348.478	21.7181	77.6323	3.09924	365.624	12.8948	77.6022	3.12684
349.52	21.7308	77.8423	3.0957	366.667	12.9427	77.81	3.12468
350.562	21.7369	78.0539	3.09408	367.708	12.9862	78.0187	3.12444
351.603	21.7432	78.2658	3.09408	368.749	13.0336	78.2282	3.12312
352.645	21.7569	78.4719	3.09342	369.791	13.0877	78.4344	3.1215
353.688	21.7658	78.6734	3.0903	370.833	13.1358	78.6408	3.12006
354.729	21.7674	78.8795	3.08634	371.874	13.1797	78.8546	3.11718
355.77	21.7683	79.0925	3.0837	372.916	13.2232	79.0631	3.11772
356.812	21.7736	79.3028	3.08442	373.958	13.2732	79.265	3.11484
357.854	21.7775	79.5128	3.08406	374.999	13.3231	79.4725	3.11178
358.895	21.7766	79.7181	3.08214	376.042	13.3681	79.684	3.10938
359.937	21.7788	79.926	3.08016	377.083	13.4105	79.8868	3.10818
360.98	21.7923	80.142	3.07848	378.125	13.455	80.0925	3.10428
362.021	21.7992	80.3467	3.078	379.167	13.5024	80.3053	3.10356
363.063	21.8034	80.5482	3.0756	380.209	13.5437	80.5121	3.10164
364.104	21.8071	80.7558	3.07212	381.25	13.5855	80.7238	3.10068
365.146	21.8165	80.9642	3.07038	382.292	13.6322	80.938	3.1005
366.188	21.8261	81.1744	3.06948	383.334	13.6743	81.1379	3.09966
367.229	21.8276	81.3817	3.06834	384.375	13.7122	81.341	3.09474
368.271	21.8281	81.5884	3.06666	385.417	13.7541	81.5545	3.09246
369.313	21.8357	81.7971	3.0651	386.459	13.7979	81.761	3.09048
370.355	21.8502	82.008	3.0639	387.501	13.8417	81.9708	3.09
371.396	21.8542	82.218	3.06408	388.542	13.8808	82.1822	3.08904
372.437	21.8571	82.4198	3.06234	389.584	13.92	82.3832	3.0879
373.48	21.8608	82.622	3.0588	390.626	13.9613	82.5923	3.08466
374.521	21.8704	82.8339	3.05628	391.667	14.0006	82.8113	3.08478
375.563	21.8758	83.0434	3.05532	392.709	14.037	83.0095	3.08514
376.605	21.8755	83.2509	3.0543	393.75	14.0722	83.2143	3.08232
377.646	21.8774	83.4609	3.0537	394.792	14.1078	83.4254	3.07908
378.688	21.8876	83.6657	3.05172	395.834	14.1453	83.6283	3.07686
379.729	21.8869	83.8746	3.0498	396.875	14.18	83.8408	3.07458
380.771	21.8873	84.0932	3.0501	397.917	14.2128	84.0551	3.07428
381.813	21.8882	84.2953	3.05076	398.958	14.2444	84.2541	3.07368
382.854	21.891	84.4973	3.04746	400.001	14.2786	84.4622	3.07086
383.896	21.8935	84.7059	3.04344	401.042	14.3097	84.6798	3.06996
384.938	21.8904	84.9108	3.04086	402.083	14.3392	84.885	3.07074
385.979	21.8934	85.1228	3.03948	403.126	14.3717	85.09	3.06882
387.021	21.896	85.3378	3.0399	404.167	14.402	85.2995	3.06606
388.062	21.8966	85.5397	3.03978	405.208	14.4325	85.5058	3.06384
389.104	21.898	85.7483	3.03798	406.25	14.4588	85.7144	3.06096
390.145	21.8988	85.9654	3.03762	407.292	14.4849	85.9251	3.06006
391.187	21.9129	86.167	3.03738	408.333	14.5136	86.1278	3.05952
392.228	21.9227	86.368	3.03396	409.375	14.5391	86.3348	3.05712
393.271	21.9266	86.5802	3.0312	410.416	14.5641	86.5499	3.05628
394.312	21.9371	86.7867	3.03024	411.458	14.5901	86.7604	3.05754
395.354	21.95	86.9975	3.02922	412.5	14.6186	86.9635	3.0564
396.396	21.9636	87.2092	3.02916	413.541	14.6462	87.17	3.05412
397.437	21.9676	87.4107	3.0276	414.583	14.6691	87.3776	3.05148
398.478	21.9712	87.6166	3.02454	415.625	14.6954	87.5845	3.04968
399.521	21.9811	87.8339	3.02304	416.666	14.7261	87.7985	3.04914
400.563	21.9903	88.0407	3.02454	417.708	14.7511	88.0067	3.05022
401.604	21.9938	88.2433	3.02286	418.749	14.7742	88.2089	3.0483
402.645	21.9953	88.4516	3.02016	419.792	14.7949	88.4215	3.04662
403.688	22.0017	88.6596	3.01782	420.834	14.8212	88.6305	3.04482
404.729	22.0034	88.8682	3.01698	421.875	14.8474	88.8332	3.04356
405.771	21.9996	89.0797	3.01626	422.916	14.8674	89.0406	3.04044
406.812	21.9976	89.2855	3.01578	423.958	14.8901	89.2478	3.03894
407.854	22.0004	89.4892	3.0129	425	14.914	89.4527	3.03654
408.896	22.0008	89.7057	3.01206	426.042	14.9385	89.6683	3.03672
409.938	21.9984	89.9184	3.01272	427.084	14.9616	89.876	3.0369
410.979	21.9939	90.1173	3.01194	428.125	14.9822	90.0768	3.03654
412.022	22.0002	90.3241	3.00846	429.167	15.0084	90.2886	3.03354
413.063	22.0085	90.5328	3.00648	430.209	15.0298	90.5014	3.03366
414.105	22.0106	90.7385	3.00408	431.25	15.0513	90.7114	3.03354
415.146	22.0087	90.9531	3.00384	432.292	15.0732	90.9176	3.03294
416.188	22.0203	91.1591	3.00348	433.334	15.0964	91.1177	3.02928
417.23	22.0355	91.3579	3.00114	434.375	15.1175	91.3234	3.02586
418.271	22.0434	91.5719	2.9985	435.417	15.1372	91.5393	3.02484
419.313	22.0465	91.7865	2.99928	436.459	15.1566	91.7465	3.02616
420.355	22.052	91.9907	3.00012	437.5	15.1788	91.9551	3.0264
421.396	22.0635	92.1985	2.99814	438.542	15.2052	92.1625	3.02568
422.437	22.0692	92.4029	2.99532	439.584	15.2244	92.3688	3.02448
423.479	22.0743	92.6103	2.99256	440.625	15.242	92.5842	3.02346
424.521	22.0836	92.8243	2.99244	441.667	15.2641	92.7913	3.02436
425.563	22.0956	93.0312	2.99244	442.709	15.2878	92.9899	3.02202
426.604	22.1053	93.2334	2.99094	443.75	15.3071	93.1994	3.01908
427.646	22.1127	93.4413	2.98806	444.792	15.3239	93.4088	3.01728
428.687	22.1178	93.6508	2.98644	445.833	15.3465	93.6176	3.01764
429.729	22.1223	93.8632	2.9862	446.876	15.3663	93.8253	3.0159
430.77	22.1234	94.0714	2.98668	447.917	15.3839	94.0309	3.01482
431.812	22.1185	94.2728	2.98488	448.958	15.3983	94.24	3.0129
432.854	22.1191	94.4821	2.98194	450	15.4192	94.4533	3.01302
433.896	22.127	94.6941	2.98152	451.042	15.4413	94.6611	3.01338
434.937	22.1277	94.9029	2.9817	452.083	15.4593	94.8617	3.01224
435.979	22.1239	95.11	2.98176	453.125	15.4769	95.0672	3.00834
437.021	22.1199	95.3165	2.9796	454.166	15.4944	95.2782	3.00672
438.062	22.1269	95.5241	2.97804	455.208	15.5136	95.4884	3.00594
439.104	22.1311	95.7371	2.97732	456.25	15.5343	95.6987	3.00606
440.146	22.127	95.9488	2.97792	457.291	15.5489	95.9052	3.0045
441.187	22.1298	96.1512	2.97672	458.333	15.5671	96.1099	3.00228
442.229	22.1338	96.3563	2.97378	459.375	15.5861	96.3222	3.00078
443.271	22.1402	96.5651	2.97108	460.417	15.6051	96.5351	3.0021
444.312	22.1382	96.7758	2.96988	461.458	15.6215	96.7373	3.00144
445.354	22.1361	96.985	2.96952	462.5	15.6379	96.9421	2.9994
446.396	22.1452	97.1899	2.96814	463.542	15.6597	97.1516	2.99724
447.437	22.1511	97.3982	2.96658	464.583	15.6788	97.3533	2.99586
448.479	22.1568	97.6083	2.9655	465.624	15.6968	97.5622	2.99394
449.521	22.1612	97.8181	2.96562	466.667	15.712	97.7768	2.99448
450.563	22.1683	98.0217	2.96472	467.709	15.7343	97.9806	2.99418
451.605	22.1749	98.2247	2.96232	468.75	15.7557	98.1903	2.99352
452.646	22.1777	98.4379	2.9604	469.792	15.7736	98.4076	2.99376
453.688	22.1819	98.6471	2.96028	470.834	15.7899	98.6072	2.99478
454.729	22.189	98.8536	2.95962	471.875	15.8113	98.8092	2.99142
455.772	22.1953	99.0628	2.95872	472.917	15.8293	99.0232	2.99034
456.813	22.1947	99.2648	2.95674	473.959	15.8496	99.2263	2.98932
457.854	22.1954	99.4724	2.95452	475	15.865	99.4374	2.98854
458.896	22.1945	99.6911	2.95518	476.043	15.8886	99.651	2.98878
459.938	22.1959	99.8946	2.95608	477.084	15.9079	99.8501	2.98806
460.98	22.1868	100.098	2.95452	478.125	15.9265	100.059	2.98536
462.021	22.1774	100.311	2.95296	479.167	15.9467	100.278	2.985
463.063	22.1734	100.513	2.9514	480.209	15.9701	100.481	2.98626
464.105	22.1779	100.724	2.95014	481.25	15.9947	100.685	2.9841
465.146	22.168	100.94	2.95008	482.292	16.0131	100.895	2.98224
466.187	22.1559	101.141	2.94966	483.334	16.0301	101.1	2.9805
467.23	22.1545	101.349	2.94798	484.375	16.0544	101.311	2.97996
468.271	22.1516	101.567	2.9484	485.417	16.0756	101.524	2.9799
469.313	22.153	101.769	2.94876	486.459	16.0954	101.725	2.97936
470.354	22.149	101.969	2.94714	487.5	16.1114	101.931	2.97582
471.395	22.1431	102.18	2.94396	488.542	16.1287	102.147	2.97588
472.438	22.1455	102.387	2.94294	489.583	16.1542	102.356	2.97648
473.479	22.1461	102.599	2.9424	490.625	16.1716	102.555	2.976
474.521	22.1418	102.813	2.94354	491.667	16.188	102.763	2.97198
475.562	22.139	103.012	2.9433	492.708	16.2061	102.971	2.9712
476.604	22.138	103.219	2.9415	493.75	16.2279	103.18	2.97
477.645	22.1437	103.434	2.94054	494.792	16.2498	103.394	2.97132
478.687	22.142	103.644	2.94192	495.833	16.2679	103.599	2.9709
479.729	22.147	103.848	2.9412	496.875	16.2874	103.799	2.96952
480.771	22.1482	104.054	2.9388	497.916	16.3098	104.011	2.96628
481.812	22.1454	104.261	2.93688	498.958	16.3321	104.225	2.96712
482.854	22.1395	104.47	2.93568	500	16.3519	104.429	2.96706
483.896	22.132	104.684	2.93544	501.041	16.3703	104.637	2.96658
484.937	22.1331	104.891	2.93658	502.083	16.393	104.844	2.96514
485.979	22.129	105.094	2.93484	503.125	16.4163	105.051	2.96394
487.022	22.1185	105.308	2.93352	504.166	16.4336	105.264	2.96328
488.063	22.1117	105.522	2.93394	505.208	16.4533	105.472	2.96334
489.104	22.1109	105.722	2.93304	506.25	16.4739	105.674	2.96202
490.146	22.109	105.928	2.93034	507.292	16.4966	105.882	2.95992
491.187	22.1064	106.137	2.92878	508.333	16.5166	106.093	2.95854
492.229	22.0982	106.341	2.92752	509.375	16.5346	106.303	2.9586
493.271	22.0955	106.556	2.9268	510.417	16.5604	106.511	2.95866
494.313	22.0921	106.766	2.92758	511.459	16.5826	106.714	2.9574
495.355	22.0854	106.964	2.92662	512.5	16.5985	106.923	2.95488
496.396	22.0792	107.178	2.9256	513.541	16.6165	107.135	2.95392
497.438	22.0762	107.391	2.92536	514.584	16.6411	107.341	2.95374
498.479	22.0787	107.593	2.92536	515.625	16.6635	107.548	2.9529
499.521	22.0774	107.8	2.92452	516.667	16.6811	107.756	2.95206
500.563	22.0769	108.007	2.92284	517.709	16.7013	107.963	2.95062
501.604	22.08	108.212	2.92194	518.751	16.7225	108.177	2.95122
502.646	22.0895	108.426	2.92152	519.792	16.7439	108.386	2.95152
503.688	22.0947	108.633	2.92188	520.834	16.7706	108.588	2.95086
504.729	22.0944	108.838	2.92122	521.875	16.7871	108.795	2.94876
505.772	22.1058	109.047	2.92044	522.918	16.8125	109.005	2.94774
506.813	22.1156	109.256	2.91954	523.959	16.8367	109.213	2.9469
507.854	22.1168	109.467	2.91996	525	16.8592	109.424	2.94726
508.896	22.1132	109.676	2.92032	526.042	16.8794	109.628	2.94564
509.938	22.1184	109.878	2.91888	527.084	16.8993	109.836	2.94438
510.98	22.1281	110.087	2.91744	528.125	16.9221	110.049	2.9433
512.021	22.1275	110.301	2.91678	529.167	16.9411	110.254	2.9439
513.063	22.1247	110.509	2.91756	530.209	16.96	110.456	2.94138
514.104	22.1298	110.711	2.91624	531.25	16.9822	110.665	2.93988
515.146	22.1372	110.918	2.91366	532.292	17.0041	110.876	2.93832
516.188	22.1413	111.13	2.9127	533.333	17.0234	111.085	2.93958
517.229	22.1405	111.343	2.91366	534.375	17.0381	111.292	2.93862
518.27	22.1481	111.55	2.91378	535.417	17.0617	111.499	2.93844
519.313	22.1524	111.751	2.91276	536.458	17.088	111.706	2.9364
520.354	22.1578	111.959	2.91066	537.499	17.1059	111.914	2.93532
521.395	22.1569	112.168	2.90988	538.542	17.1271	112.127	2.93508
522.437	22.1573	112.38	2.91036	539.583	17.1457	112.33	2.93586
523.479	22.1621	112.588	2.9103	540.624	17.1675	112.534	2.93352
524.52	22.1653	112.793	2.90976	541.667	17.1876	112.745	2.93244
525.562	22.1593	113.001	2.9082	542.708	17.2045	112.95	2.93142
526.603	22.1596	113.212	2.90796	543.749	17.2247	113.161	2.93172
527.646	22.1617	113.424	2.90922	544.791	17.2481	113.374	2.93262
528.687	22.1622	113.626	2.90904	545.833	17.2702	113.577	2.93316
529.729	22.1596	113.828	2.90586	546.875	17.2885	113.785	2.9316
530.77	22.1608	114.04	2.90466	547.916	17.3062	114.002	2.9319
531.812	22.1698	114.251	2.90418	548.958	17.3283	114.207	2.93316
532.854	22.1718	114.457	2.904	550	17.3514	114.408	2.9316
533.896	22.1679	114.667	2.90376	551.041	17.3705	114.617	2.92878
534.938	22.164	114.871	2.90286	552.084	17.3936	114.82	2.92626
535.98	22.1649	115.079	2.90106	553.126	17.4168	115.033	2.92566
537.021	22.1695	115.296	2.90196	554.167	17.4383	115.248	2.92704
538.063	22.1587	115.5	2.90286	555.208	17.455	115.448	2.92776
539.104	22.154	115.7	2.901	556.25	17.4766	115.657	2.92626
540.146	22.1556	115.914	2.89908	557.293	17.5	115.874	2.92686
541.188	22.1522	116.121	2.89812	558.334	17.522	116.081	2.92758
542.23	22.1529	116.329	2.8983	559.376	17.5371	116.284	2.92722
543.271	22.1477	116.543	2.89854	560.417	17.554	116.494	2.92476
544.313	22.1481	116.742	2.89824	561.459	17.5756	116.698	2.92386
545.355	22.1486	116.947	2.89644	562.501	17.5998	116.91	2.92224
546.397	22.143	117.168	2.8965	563.542	17.618	117.122	2.92302
547.438	22.1361	117.372	2.898	564.583	17.638	117.323	2.9223
548.479	22.1287	117.574	2.89782	565.626	17.6581	117.53	2.92074
549.521	22.1252	117.784	2.89566	566.667	17.6829	117.744	2.91948
550.563	22.1186	117.988	2.89428	567.709	17.7046	117.954	2.92074
551.605	22.1099	118.199	2.89416	568.75	17.7239	118.157	2.91996
552.647	22.1081	118.415	2.895	569.793	17.7453	118.363	2.91858
553.688	22.1082	118.616	2.89578	570.833	17.7679	118.572	2.91696
554.729	22.1029	118.823	2.89458	571.875	17.7924	118.778	2.91702
555.77	22.0953	119.04	2.8944	572.917	17.8135	118.991	2.91648
556.812	22.0948	119.244	2.895	573.959	17.835	119.199	2.91732
557.855	22.0947	119.445	2.8932	575	17.8576	119.4	2.91576
558.896	22.0871	119.653	2.89038	576.042	17.8781	119.613	2.91534
559.937	22.0735	119.865	2.89014	577.083	17.8989	119.824	2.91564
560.979	22.0648	120.073	2.8899	578.125	17.9234	120.027	2.91564
562.02	22.0582	120.285	2.8908	579.167	17.9419	120.235	2.9145
563.063	22.0481	120.492	2.89122	580.208	17.962	120.442	2.91354
564.103	22.0383	120.696	2.8896	581.25	17.9784	120.647	2.91198
565.145	22.0205	120.909	2.88834	582.291	17.9943	120.862	2.91234
566.187	22.0118	121.12	2.88882	583.333	18.0173	121.071	2.91372
567.229	21.9957	121.321	2.8881	584.374	18.0375	121.273	2.91348
568.27	21.977	121.529	2.88672	585.417	18.0549	121.483	2.91258
569.312	21.9506	121.738	2.88528	586.458	18.0741	121.692	2.91186
570.354	21.9261	121.941	2.88348	587.499	18.0959	121.902	2.91204
571.396	21.8971	122.156	2.88354	588.541	18.1176	122.112	2.91156
572.437	21.8581	122.366	2.88378	589.583	18.1358	122.312	2.9103
573.479	21.8127	122.565	2.88258	590.624	18.1562	122.519	2.9085
574.52	21.7629	122.779	2.8815	591.666	18.1765	122.735	2.90886
575.563	21.7042	122.992	2.88198	592.708	18.1971	122.944	2.90988
576.604	21.6272	123.192	2.8815	593.75	18.2176	123.143	2.9103
577.646	21.5424	123.4	2.8806	594.791	18.2338	123.35	2.90778
578.688	21.46	123.606	2.87964	595.833	18.2535	123.562	2.90706
579.73	21.3604	123.81	2.87868	596.874	18.2769	123.777	2.90814
580.771	21.2426	124.026	2.87832	597.917	18.2954	123.984	2.90976
581.812	21.1173	124.234	2.87952	598.959	18.3159	124.183	2.90838
582.855	20.9827	124.436	2.87892	600	18.3329	124.393	2.90682
583.896	20.8313	124.648	2.87748	601.042	18.353	124.6	2.90562
584.938	20.6596	124.857	2.87724	602.084	18.368	124.81	2.90628
585.98	20.4676	125.068	2.87772	603.125	18.3863	125.02	2.90616
587.022	20.2643	125.275	2.87826	604.168	18.4104	125.225	2.9064
588.063	20.0397	125.476	2.87676	605.209	18.4339	125.433	2.9049
589.105	19.7959	125.686	2.87604	606.25	18.4528	125.647	2.9058
590.146	19.5634	125.901	2.87538	607.292	18.4696	125.854	2.90592
591.188	19.3429	126.106	2.87586	608.334	18.4921	126.056	2.90526
592.23	19.1717	126.314	2.87526	609.376	18.5155	126.264	2.90286
593.271	19.0539	126.523	2.87382	610.417	18.5308	126.473	2.90202
594.313	19.0011	126.73	2.87286	611.458	18.5495	126.683	2.90226
595.355	19.0068	126.943	2.87292	612.5	18.5702	126.892	2.90256
596.396	19.07	127.15	2.8728	613.542	18.5911	127.1	2.9016
597.437	19.1736	127.353	2.87208	614.584	18.6118	127.305	2.90028
598.479	19.3027	127.563	2.871	615.625	18.6288	127.513	2.89872
599.522	19.4668	127.772	2.8707	616.668	18.652	127.726	2.89956
600.562	19.6434	127.978	2.87058	617.708	18.6734	127.93	2.90004
601.604	19.8295	128.185	2.86926	618.75	18.6956	128.131	2.89824
602.646	20.0333	128.392	2.86884	619.792	18.7157	128.345	2.89698
603.688	20.2406	128.598	2.86824	620.833	18.7357	128.551	2.89746
604.729	20.454	128.81	2.86866	621.874	18.7567	128.761	2.89758
605.77	20.6757	129.022	2.86908	622.916	18.7759	128.972	2.89854
606.812	20.8902	129.227	2.86932	623.957	18.7944	129.171	2.89782
607.854	21.1118	129.43	2.86668	625	18.8143	129.38	2.89566
608.895	21.3403	129.642	2.86602	626.042	18.8342	129.601	2.89752
609.937	21.5612	129.851	2.86518	627.083	18.8556	129.803	2.8992
610.979	21.7854	130.055	2.86512	628.124	18.8718	130.005	2.89866
612.02	21.9987	130.266	2.8644	629.166	18.8923	130.216	2.89686
613.062	22.2206	130.473	2.8644	630.208	18.9123	130.418	2.89584
614.104	22.4378	130.682	2.86428	631.249	18.9308	130.63	2.89494
615.146	22.6427	130.899	2.86494	632.291	18.9478	130.846	2.89698
616.187	22.8511	131.102	2.86446	633.333	18.9672	131.046	2.89674
617.229	23.0546	131.304	2.8623	634.375	18.9889	131.256	2.8965
618.271	23.251	131.517	2.8608	635.417	19.011	131.474	2.89602
619.313	23.4402	131.722	2.86038	636.458	19.0281	131.676	2.89764
620.354	23.6282	131.929	2.86026	637.5	19.0462	131.876	2.89506
621.396	23.8034	132.14	2.86032	638.542	19.0648	132.086	2.89326
622.437	23.9768	132.34	2.85966	639.583	19.0844	132.293	2.8908
623.479	24.1407	132.551	2.8587	640.625	19.1064	132.505	2.89212
624.521	24.2998	132.77	2.8596	641.667	19.1222	132.717	2.89278
625.563	24.4566	132.973	2.86086	642.709	19.1433	132.918	2.89386
626.605	24.6096	133.175	2.85996	643.75	19.1645	133.127	2.8917
627.646	24.7458	133.387	2.85798	644.792	19.1806	133.339	2.89152
628.688	24.8708	133.592	2.85792	645.834	19.1995	133.548	2.89158
629.73	25.0047	133.802	2.85756	646.875	19.2177	133.752	2.89188
630.771	25.1266	134.015	2.85768	647.917	19.2398	133.957	2.8896
631.813	25.2408	134.217	2.85792	648.959	19.2573	134.163	2.88906
632.854	25.35	134.425	2.85714	650	19.2728	134.37	2.88774
633.896	25.4509	134.641	2.85714	651.042	19.2962	134.585	2.88822
634.938	25.5437	134.848	2.85804	652.084	19.3135	134.793	2.88906
635.98	25.6323	135.052	2.85744	653.126	19.3308	134.995	2.8884
637.021	25.7099	135.26	2.85564	654.167	19.3426	135.21	2.88792
638.063	25.7836	135.466	2.85516	655.209	19.3607	135.421	2.88852
639.105	25.8504	135.674	2.85408	656.25	19.3828	135.622	2.8881
640.146	25.9119	135.889	2.85486	657.292	19.3976	135.829	2.8869
641.187	25.9626	136.097	2.85534	658.333	19.4146	136.035	2.88576
642.229	26.0162	136.3	2.85498	659.375	19.4334	136.239	2.88402
643.271	26.0649	136.512	2.85372	660.417	19.4553	136.456	2.8845
644.312	26.1062	136.72	2.85294	661.459	19.4741	136.663	2.88516
645.354	26.1435	136.922	2.85126	662.5	19.4904	136.865	2.88504
646.396	26.182	137.131	2.85126	663.542	19.5102	137.08	2.8845
647.437	26.2238	137.339	2.85072	664.583	19.5326	137.29	2.88438
648.478	26.2551	137.545	2.85042	665.625	19.5535	137.498	2.88474
649.521	26.2859	137.759	2.85036	666.667	19.5708	137.704	2.88486
650.562	26.3156	137.968	2.85102	667.708	19.588	137.907	2.88312
651.604	26.3512	138.168	2.85024	668.75	19.6085	138.115	2.88186
652.645	26.3789	138.381	2.84994	669.792	19.6262	138.33	2.8818
653.687	26.4028	138.594	2.85036	670.833	19.6413	138.534	2.8827
654.729	26.4236	138.797	2.8506	671.874	19.6629	138.741	2.88186
655.77	26.4497	139.004	2.84946	672.917	19.6837	138.951	2.88228
656.812	26.4756	139.211	2.8485	673.958	19.7022	139.159	2.88162
657.854	26.4942	139.417	2.84778	674.999	19.7169	139.372	2.883
658.895	26.5143	139.631	2.84748	676.042	19.736	139.577	2.88222
659.937	26.5357	139.837	2.84832	677.083	19.7592	139.777	2.88174
660.979	26.5567	140.04	2.8476	678.124	19.7773	139.989	2.87952
662.021	26.575	140.252	2.84682	679.166	19.7992	140.2	2.88012
663.062	26.5952	140.461	2.8467	680.208	19.8151	140.405	2.8794
664.104	26.6174	140.671	2.84736	681.25	19.8358	140.613	2.87928
665.146	26.6424	140.88	2.84796	682.292	19.8554	140.82	2.8776
666.188	26.657	141.083	2.84784	683.333	19.8704	141.027	2.87766
667.229	26.6758	141.293	2.84742	684.375	19.8861	141.242	2.87754
668.271	26.6975	141.504	2.84706	685.417	19.9057	141.447	2.87892
669.313	26.7251	141.713	2.84784	686.459	19.9241	141.65	2.8779
670.355	26.7462	141.92	2.8473	687.5	19.9439	141.857	2.87688
671.396	26.7666	142.125	2.84628	688.541	19.958	142.069	2.87598
672.438	26.7949	142.334	2.8455	689.584	19.9781	142.279	2.87706
673.48	26.8169	142.545	2.84526	690.625	19.9983	142.485	2.87658
674.521	26.8356	142.752	2.84592	691.668	20.0154	142.692	2.87658
675.563	26.8561	142.956	2.84604	692.709	20.0354	142.899	2.87634
676.605	26.8806	143.164	2.84466	693.751	20.0539	143.11	2.87586
677.647	26.9114	143.374	2.8446	694.792	20.0725	143.322	2.87664
678.688	26.9352	143.583	2.84466	695.834	20.0887	143.525	2.87616
679.729	26.9564	143.791	2.8443	696.875	20.102	143.728	2.87508
680.771	26.9809	143.997	2.84382	697.917	20.1206	143.942	2.87424
681.813	27.0107	144.203	2.84334	698.959	20.1392	144.147	2.87508
682.855	27.0353	144.415	2.84358	700.001	20.1518	144.354	2.8743
683.896	27.0554	144.626	2.844	701.042	20.1661	144.564	2.8749
684.938	27.0793	144.83	2.84472	702.084	20.1812	144.767	2.87352
685.98	27.106	145.033	2.84352	703.125	20.1999	144.979	2.87352
687.021	27.1275	145.242	2.84274	704.167	20.2127	145.198	2.87424
688.063	27.1453	145.449	2.84154	705.208	20.2263	145.396	2.87508
689.104	27.1607	145.656	2.84142	706.25	20.2389	145.598	2.87352
690.146	27.1797	145.868	2.84172	707.291	20.2582	145.813	2.87238
691.187	27.1962	146.074	2.84172	708.334	20.2727	146.018	2.8719
692.228	27.2018	146.282	2.84178	709.375	20.2879	146.228	2.8728
693.271	27.2009	146.503	2.84274	710.416	20.3036	146.443	2.87334
694.312	27.2062	146.707	2.84334	711.458	20.322	146.642	2.87292
695.354	27.2089	146.907	2.84214	712.5	20.3383	146.852	2.87154
696.395	27.1991	147.12	2.84154	713.541	20.35	147.07	2.87184
697.437	27.1782	147.324	2.84082	714.582	20.3645	147.271	2.87208
697.834	26.2442	147.532	2.83992	715.624	20.3805	147.476	2.87172
697.855	25.3299	147.747	2.83998	716.667	20.3938	147.686	2.87022
697.876	24.2221	147.947	2.8401	717.708	20.4056	147.891	2.87022
697.897	23.0024	148.152	2.83848	718.749	20.4197	148.102	2.86986
697.917	21.6645	148.373	2.83866	719.792	20.4328	148.316	2.8707
697.939	20.2335	148.576	2.84046	720.833	20.4483	148.518	2.87136
697.959	18.7837	148.779	2.84022	721.875	20.4605	148.726	2.87088
697.98	17.3253	148.991	2.8392	722.917	20.474	148.937	2.8704
698.001	15.87	149.194	2.83854	723.959	20.4893	149.143	2.8707
698.022	14.4528	149.405	2.83848	725	20.5033	149.346	2.86938
698.043	13.0787	149.618	2.83914	726.042	20.514	149.555	2.8689
698.064	11.7675	149.818	2.83926	727.083	20.5268	149.763	2.86854
698.085	10.522	150.023	2.83776	728.126	20.5407	149.97	2.868
698.106	9.35391	150.237	2.83812	729.167	20.5561	150.182	2.86824
698.127	8.26328	150.448	2.83944	730.208	20.5679	150.389	2.86926
698.147	7.25629	150.651	2.83998	731.25	20.5818	150.593	2.86836
698.168	6.3327	150.859	2.83932	732.293	20.5994	150.806	2.86824
698.2	5.10325	151.064	2.83836	733.334	20.6157	151.019	2.86932
698.231	4.05514	151.27	2.8374	734.375	20.629	151.222	2.86884
698.272	2.92211	151.486	2.83812	735.417	20.6416	151.43	2.8683
698.324	1.88659	151.696	2.83872	736.459	20.6574	151.636	2.86674
698.407	0	151.901	2.83908	737.5	20.6745	151.84	2.86638
		152.113	2.8392	738.542	20.6881	152.053	2.8659
		152.324	2.83896	739.584	20.7022	152.262	2.86704
		152.528	2.838	740.625	20.7176	152.463	2.86626
		152.734	2.8365	741.667	20.7367	152.677	2.86698
		152.941	2.83602	742.708	20.7522	152.888	2.8668
		153.146	2.8347	743.75	20.7656	153.094	2.86806
		153.363	2.8347	744.792	20.7837	153.302	2.8665
		153.574	2.83644	745.834	20.7982	153.505	2.86644
		153.769	2.83608	746.875	20.8131	153.713	2.86536
		153.979	2.83464	747.917	20.8246	153.927	2.86656
		154.194	2.83464	748.959	20.8393	154.132	2.8668
		154.398	2.8356	749.999	20.86	154.338	2.8677
		154.607	2.8353	751.042	20.8729	154.548	2.8665
		154.811	2.835	752.084	20.8855	154.755	2.86704
		155.015	2.83368	753.125	20.8974	154.967	2.8674
		155.234	2.83344	754.166	20.9135	155.174	2.86806
		155.441	2.83458	755.208	20.927	155.376	2.86728
		155.641	2.83398	756.249	20.9399	155.587	2.86734
		155.85	2.83266	757.291	20.9549	155.796	2.86686
		156.061	2.83254	758.333	20.971	156.004	2.86764
		156.275	2.83302	759.375	20.9863	156.213	2.86674
		156.482	2.83452	760.416	21.0011	156.418	2.86662
		156.682	2.83368	761.458	21.0138	156.624	2.86572
		156.89	2.83272	762.5	21.0298	156.839	2.8665
		157.104	2.83206	763.541	21.0452	157.047	2.86716
		157.316	2.83266	764.583	21.0558	157.25	2.86764
		157.52	2.8326	765.625	21.0735	157.458	2.8665
		157.725	2.83206	766.667	21.0892	157.666	2.86572
		157.934	2.83116	767.708	21.1094	157.873	2.86482
		158.146	2.83128	768.75	21.1238	158.081	2.86386
		158.353	2.832	769.792	21.1422	158.29	2.8644
		158.554	2.83116	770.834	21.163	158.495	2.8641
		158.765	2.83068	771.875	21.1799	158.704	2.86404
		158.974	2.8311	772.917	21.1969	158.921	2.86536
		159.184	2.83116	773.958	21.2109	159.126	2.86692
		159.392	2.83164	775.001	21.2269	159.327	2.86566
		159.597	2.83152	776.042	21.2457	159.538	2.865
		159.802	2.8314	777.084	21.2599	159.746	2.8644
		160.014	2.83122	778.125	21.2744	159.955	2.86488
		160.227	2.83224	779.168	21.2912	160.167	2.86518
		160.431	2.83224	780.209	21.3087	160.366	2.86518
		160.635	2.83092	781.25	21.3238	160.575	2.86386
		160.847	2.83044	782.292	21.3354	160.795	2.86506
		161.057	2.8311	783.334	21.3501	160.995	2.86542
		161.264	2.83188	784.375	21.3666	161.198	2.86548
		161.474	2.83212	785.417	21.3802	161.411	2.8641
		161.678	2.832	786.459	21.3948	161.613	2.86458
		161.887	2.83122	787.501	21.4096	161.826	2.86386
		162.108	2.83158	788.542	21.4271	162.04	2.86536
		162.306	2.83206	789.583	21.4417	162.237	2.86488
		162.505	2.83038	790.625	21.4544	162.446	2.86452
		162.718	2.82834	791.667	21.4686	162.66	2.86398
		162.924	2.82864	792.709	21.4836	162.863	2.86542
		163.134	2.82906	793.75	21.4952	163.069	2.86434
		163.347	2.8305	794.792	21.5049	163.28	2.86476
		163.546	2.82966	795.834	21.5163	163.485	2.86404
		163.755	2.82942	796.875	21.532	163.697	2.86416
		163.976	2.83086	797.916	21.5418	163.909	2.8638
		164.177	2.83206	798.959	21.5506	164.11	2.86482
		164.379	2.83116	800	21.5546	164.318	2.8635
		164.591	2.83044	801.042	21.5646	164.53	2.86368
		164.796	2.83056	802.083	21.5749	164.741	2.8647
		165.007	2.8308	803.125	21.5795	164.946	2.86506
		165.221	2.83206	804.166	21.5866	165.152	2.8647
		165.424	2.83206	805.208	21.5954	165.358	2.8635
		165.63	2.83164	806.25	21.605	165.565	2.86284
		165.846	2.83104	807.291	21.6123	165.78	2.86344
		166.054	2.83188	808.333	21.6188	165.988	2.86434
		166.255	2.83182	809.374	21.6282	166.188	2.86332
		166.463	2.83044	810.417	21.6349	166.398	2.8626
		166.673	2.83044	811.459	21.6396	166.612	2.862
		166.88	2.83056	812.5	21.6473	166.815	2.8629
		167.091	2.83116	813.541	21.6485	167.023	2.86266
		167.298	2.83134	814.584	21.6578	167.229	2.86218
		167.501	2.83092	815.625	21.6618	167.435	2.86068
		167.714	2.8305	816.667	21.6691	167.655	2.86218
		167.928	2.8323	817.709	21.6788	167.859	2.8629
		168.13	2.83212	818.751	21.6882	168.059	2.86266
		168.334	2.83194	819.792	21.699	168.27	2.86092
		168.544	2.83158	820.833	21.7033	168.483	2.86086
		168.749	2.83146	821.875	21.7148	168.691	2.86128
		168.964	2.832	822.917	21.7274	168.897	2.86194
		169.173	2.83326	823.959	21.7361	169.098	2.86026
		169.371	2.83236	825	21.7445	169.308	2.8593
		169.584	2.83176	826.043	21.7539	169.524	2.85966
		169.798	2.83284	827.084	21.7646	169.73	2.86146
		170.002	2.83326	828.126	21.7735	169.936	2.8617
		170.21	2.83338	829.167	21.7809	170.144	2.86146
		170.416	2.83254	830.208	21.7897	170.35	2.86086
		170.624	2.83206	831.25	21.7998	170.563	2.86104
		170.84	2.83314	832.292	21.8092	170.769	2.86098
		171.044	2.83404	833.333	21.8162	170.968	2.86092
		171.242	2.83284	834.376	21.8255	171.179	2.85948
		171.454	2.83176	835.417	21.8397	171.39	2.85996
		171.666	2.832	836.458	21.847	171.6	2.86104
		171.878	2.83296	837.5	21.858	171.81	2.862
		172.084	2.83368	838.542	21.8687	172.016	2.86194
		172.288	2.83242	839.583	21.8781	172.22	2.86128
		172.495	2.8323	840.624	21.8887	172.435	2.86128
		172.706	2.83224	841.667	21.8938	172.643	2.86188
		172.915	2.83326	842.708	21.9013	172.845	2.86194
		173.123	2.8338	843.75	21.9133	173.053	2.86062
		173.328	2.8338	844.791	21.9213	173.262	2.86044
		173.536	2.83302	845.833	21.9264	173.472	2.86062
		173.75	2.83398	846.874	21.9353	173.68	2.86104
		173.957	2.83434	847.916	21.9466	173.888	2.86134
		174.16	2.83488	848.958	21.9583	174.093	2.8611
		174.368	2.83422	849.999	21.9627	174.304	2.8605
		174.577	2.83404	851.041	21.9694	174.519	2.86212
		174.787	2.83488	852.083	21.9805	174.721	2.86218
		174.995	2.83572	853.125	21.9887	174.922	2.86182
		175.198	2.83536	854.167	21.9965	175.133	2.86008
		175.408	2.8359	855.208	22.0016	175.338	2.86044
		175.618	2.83578	856.25	22.0112	175.548	2.8608
		175.829	2.83668	857.291	22.0199	175.759	2.86278
		176.034	2.83728	858.334	22.0254	175.961	2.86194
		176.238	2.83674	859.375	22.0316	176.173	2.86194
		176.449	2.83644	860.417	22.0407	176.393	2.8626
		176.657	2.83704	861.458	22.0481	176.591	2.86374
		176.865	2.8374	862.5	22.0519	176.795	2.8626
		177.075	2.83818	863.542	22.0558	177.009	2.86218
		177.279	2.83764	864.584	22.0642	177.213	2.86236
		177.49	2.83698	865.626	22.0685	177.423	2.86284
		177.708	2.83788	866.667	22.0729	177.636	2.86326
		177.909	2.83878	867.709	22.0769	177.837	2.86374
		178.11	2.83794	868.751	22.0838	178.046	2.86296
		178.325	2.83818	869.792	22.0929	178.262	2.8632
		178.529	2.83812	870.834	22.0963	178.464	2.86416
		178.736	2.83848	871.875	22.0981	178.668	2.86374
		178.95	2.83854	872.917	22.1055	178.878	2.86362
		179.153	2.83896	873.959	22.1139	179.085	2.86326
		179.362	2.83884	875.001	22.1217	179.295	2.86386
		179.579	2.83944	876.042	22.1238	179.506	2.86476
		179.78	2.84022	877.083	22.1307	179.708	2.86536
		179.982	2.83992	878.125	22.136	179.916	2.8647
		180.194	2.83962	879.167	22.1401	180.129	2.86602
		180.398	2.83944	880.209	22.1439	180.34	2.86758
		180.608	2.84034	881.25	22.1466	180.543	2.86806
		180.82	2.84172	882.292	22.1533	180.747	2.86704
		181.02	2.84232	883.333	22.158	180.957	2.86644
		181.228	2.8416	884.375	22.1592	181.164	2.86596
		181.445	2.84166	885.417	22.1638	181.379	2.86788
		181.653	2.84322	886.458	22.1658	181.585	2.86818
		181.856	2.84376	887.499	22.1687	181.786	2.86878
		182.064	2.84346	888.541	22.1671	182	2.86812
		182.272	2.84346	889.583	22.1663	182.213	2.86974
		182.478	2.84286	890.625	22.1713	182.415	2.86956
		182.692	2.84358	891.667	22.172	182.621	2.87004
		182.899	2.84448	892.708	22.1722	182.829	2.86866
		183.104	2.84436	893.75	22.1708	183.035	2.86914
		183.319	2.84424	894.792	22.1748	183.251	2.86914
		183.528	2.84454	895.833	22.1758	183.455	2.87034
		183.728	2.84418	896.874	22.1761	183.654	2.86914
		183.936	2.8437	897.916	22.173	183.866	2.86884
		184.145	2.8437	898.959	22.174	184.078	2.86902
		184.348	2.84298	900	22.1764	184.287	2.87094
		184.565	2.84406	901.043	22.1688	184.495	2.87076
		184.774	2.84502	902.083	22.1675	184.699	2.87136
		184.973	2.8452	903.125	22.1675	184.906	2.87112
		185.186	2.84538	904.167	22.1687	185.118	2.8716
		185.4	2.84592	905.209	22.1682	185.324	2.87244
		185.601	2.8467	906.251	22.168	185.533	2.87358
		185.809	2.8461	907.292	22.1659	185.741	2.87346
		186.016	2.84586	908.334	22.1674	185.946	2.8737
		186.223	2.84502	909.375	22.1655	186.161	2.87448
		186.436	2.8455	910.418	22.1677	186.368	2.87568
		186.643	2.84592	911.459	22.167	186.569	2.8755
		186.847	2.84658	912.501	22.1707	186.78	2.87454
		187.058	2.84634	913.542	22.1679	186.988	2.87454
		187.266	2.84688	914.584	22.168	187.198	2.87544
		187.477	2.8479	915.625	22.167	187.407	2.87616
		187.684	2.84844	916.667	22.1714	187.613	2.87658
		187.887	2.84808	917.709	22.1694	187.82	2.87646
		188.099	2.84754	918.75	22.1694	188.033	2.877
		188.307	2.84784	919.792	22.1683	188.242	2.87814
		188.514	2.84814	920.834	22.1709	188.444	2.87736
		188.719	2.84814	921.876	22.1696	188.649	2.87682
		188.928	2.84796	922.917	22.17	188.859	2.87622
		189.136	2.84862	923.958	22.1676	189.068	2.8773
		189.35	2.84892	925	22.1669	189.276	2.87748
		189.559	2.85036	926.042	22.1652	189.485	2.87892
		189.761	2.85	927.084	22.1592	189.69	2.87832
		189.969	2.84964	928.125	22.1547	189.901	2.87976
		190.178	2.84922	929.167	22.1553	190.117	2.8803
		190.386	2.84982	930.208	22.1486	190.318	2.8821
		190.595	2.85018	931.25	22.1441	190.519	2.88072
		190.801	2.85036	932.292	22.1379	190.733	2.88078
		191.009	2.85054	933.333	22.135	190.937	2.88024
		191.219	2.85084	934.375	22.1267	191.143	2.88132
		191.432	2.85192	935.416	22.1165	191.356	2.88156
		191.636	2.85168	936.458	22.1072	191.56	2.88252
		191.838	2.85132	937.5	22.1026	191.772	2.88276
		192.05	2.85084	938.542	22.0934	191.99	2.8851
		192.26	2.8515	939.583	22.0786	192.188	2.88558
		192.466	2.85234	940.625	22.0643	192.39	2.88492
		192.677	2.85294	941.667	22.0535	192.603	2.8842
		192.881	2.85246	942.708	22.0363	192.806	2.88468
		193.087	2.85198	943.75	22.009	193.019	2.88456
		193.306	2.8527	944.104	21.2419	193.233	2.8863
		193.507	2.85348	944.124	20.496	193.432	2.88672
		193.713	2.85378	944.146	19.5596	193.643	2.8863
		193.923	2.85324	944.167	18.5375	193.858	2.88672
		194.127	2.85324	944.187	17.4624	194.059	2.88708
		194.338	2.853	944.209	16.3149	194.265	2.88684
		194.551	2.8548	944.23	15.1046	194.476	2.88666
		194.752	2.8551	944.25	13.8901	194.679	2.88708
		194.961	2.85522	944.271	12.717	194.888	2.88684
		195.178	2.85576	944.292	11.5629	195.101	2.88822
		195.38	2.85738	944.313	10.4264	195.304	2.8887
		195.584	2.85696	944.334	9.3514	195.511	2.88918
		195.798	2.85726	944.355	8.33849	195.726	2.88948
		196	2.85714	944.376	7.37514	195.934	2.89092
		196.212	2.85756	944.397	6.48368	196.136	2.89116
		196.426	2.85852	944.417	5.66098	196.341	2.8908
		196.629	2.85888	944.438	4.9062	196.548	2.8902
		196.834	2.85846	944.459	4.2199	196.756	2.89068
		197.048	2.85876	944.491	3.31674	196.972	2.89152
		197.255	2.8599	944.521	2.5562	197.179	2.89314
		197.458	2.85942	944.564	1.748	197.382	2.89308
		197.669	2.85996	944.615	1.02796	197.596	2.89278
		197.876	2.85978	944.709	0	197.809	2.8938
		198.083	2.85972			198.011	2.89536
		198.296	2.85954			198.219	2.89452
		198.504	2.86062			198.425	2.89458
		198.706	2.86038			198.631	2.89314
		198.921	2.86068			198.845	2.8938
		199.132	2.8614			199.051	2.89386
		199.333	2.86248			199.254	2.89488
		199.541	2.86158			199.466	2.89446
		199.75	2.86224			199.675	2.8959
		199.952	2.86164			199.884	2.89614
		200.167	2.86194			200.09	2.8968
		200.376	2.86266			200.292	2.8965
		200.576	2.86362			200.504	2.89632
		200.79	2.86308			200.716	2.8971
		201.001	2.86386			200.919	2.8977
		201.205	2.86494			201.122	2.89734
		201.413	2.86488			201.331	2.89686
		201.615	2.86422			201.54	2.89752
		201.822	2.8638			201.757	2.89842
		202.039	2.86506			201.966	2.90082
		202.247	2.86632			202.166	2.90082
		202.451	2.86608			202.375	2.9007
		202.66	2.86686			202.585	2.90046
		202.869	2.86602			202.794	2.90154
		203.079	2.86662			203.003	2.90196
		203.286	2.8674			203.207	2.90292
		203.489	2.86752			203.417	2.90178
		203.698	2.86722			203.631	2.90298
		203.909	2.868			203.836	2.90274
		204.118	2.86884			204.037	2.90316
		204.325	2.86938			204.244	2.90178
		204.533	2.86986			204.453	2.90244
		204.741	2.86962			204.663	2.9025
		204.956	2.87058			204.871	2.90394
		205.164	2.8716			205.079	2.90442
		205.367	2.8719			205.283	2.90526
		205.571	2.87154			205.493	2.90508
		205.779	2.87022			205.708	2.90652
		205.988	2.87064			205.911	2.90712
		206.194	2.8713			206.116	2.90718
		206.404	2.8716			206.325	2.90622
		206.614	2.87286			206.531	2.90688
		206.823	2.87376			206.742	2.90688
		207.036	2.87448			206.955	2.90802
		207.239	2.8746			207.157	2.90844
		207.441	2.87394			207.366	2.90808
		207.653	2.87364			207.585	2.9091
		207.862	2.87412			207.785	2.90994
		208.069	2.87442			207.989	2.90976
		208.279	2.87472			208.204	2.90994
		208.485	2.87514			208.406	2.90994
		208.695	2.87496			208.618	2.90982
		208.911	2.87538			208.832	2.9109
		209.11	2.87568			209.031	2.9109
		209.312	2.8746			209.239	2.9109
		209.527	2.87496			209.453	2.91132
		209.733	2.87586			209.656	2.9127
		209.94	2.87652			209.861	2.91192
		210.154	2.87778			210.071	2.91252
		210.356	2.87802			210.276	2.9118
		210.563	2.87826			210.487	2.91318
		210.781	2.87922			210.7	2.9136
		210.983	2.88006			210.903	2.9151
		211.187	2.88018			211.109	2.91462
		211.399	2.88072			211.324	2.91564
		211.602	2.88018			211.532	2.91552
		211.814	2.88042			211.735	2.91654
		212.027	2.88096			211.942	2.91534
		212.229	2.88132			212.15	2.91594
		212.434	2.88078			212.355	2.91534
		212.65	2.88078			212.571	2.9169
		212.861	2.88216			212.778	2.91708
		213.063	2.88324			212.979	2.9178
		213.271	2.88264			213.192	2.91702
		213.478	2.88276			213.404	2.91906
		213.685	2.88234			213.607	2.91876
		213.899	2.88264			213.814	2.91906
		214.105	2.88312			214.019	2.91828
		214.305	2.88318			214.225	2.91798
		214.519	2.88276			214.441	2.91852
		214.731	2.88402			214.648	2.9202
		214.934	2.88462			214.85	2.92062
		215.143	2.8848			215.061	2.92026
		215.35	2.88474			215.272	2.92134
		215.553	2.88456			215.481	2.92158
		215.769	2.8854			215.689	2.92308
		215.978	2.88606			215.891	2.92236
		216.177	2.88576			216.099	2.92218
		216.392	2.88582			216.311	2.92242
		216.605	2.88654			216.518	2.92284
		216.804	2.8866			216.725	2.92302
		217.013	2.88636			216.934	2.92428
		217.22	2.88594			217.141	2.9244
		217.426	2.88594			217.357	2.92584
		217.64	2.88732			217.565	2.92644
		217.847	2.88792			217.765	2.92686
		218.051	2.88828			217.974	2.92554
		218.264	2.88828			218.181	2.92608
		218.473	2.88864			218.389	2.92566
		218.682	2.88882			218.598	2.9268
		218.89	2.8893			218.808	2.92638
		219.09	2.88894			219.014	2.92716
		219.298	2.88912			219.226	2.92722
		219.51	2.889			219.435	2.92794
		219.719	2.88978			219.636	2.92728
		219.927	2.89062			219.841	2.9277
		220.134	2.89116			220.052	2.9271
		220.341	2.89098			220.261	2.92872
		220.556	2.89182			220.47	2.92902
		220.762	2.89254			220.678	2.9301
		220.964	2.89272			220.884	2.92944
		221.172	2.89224			221.096	2.93058
		221.381	2.8917			221.308	2.93148
		221.593	2.89272			221.507	2.93286
		221.802	2.89302			221.711	2.93106
		222.007	2.89362			221.925	2.93166
		222.214	2.89338			222.13	2.93232
		222.427	2.8941			222.337	2.93346
		222.641	2.89482			222.551	2.93436
		222.839	2.89548			222.753	2.93532
		223.043	2.8944			222.961	2.93478
		223.255	2.89362			223.181	2.93628
		223.463	2.89392			223.38	2.93658
		223.67	2.89452			223.585	2.93658
		223.881	2.89548			223.798	2.93682
		224.085	2.89542			224	2.9373
		224.293	2.89494			224.211	2.93814
		224.51	2.89644			224.428	2.93868
		224.713	2.89704			224.627	2.93928
		224.914	2.8965			224.834	2.9382
		225.126	2.8968			225.051	2.93976
		225.331	2.89674			225.256	2.93994
		225.541	2.89764			225.461	2.94138
		225.755	2.8983			225.669	2.94078
		225.955	2.89884			225.873	2.94096
		226.161	2.8983			226.083	2.9409
		226.382	2.89956			226.297	2.94258
		226.587	2.90046			226.5	2.9424
		226.79	2.90118			226.703	2.94276
		227.002	2.90136			226.918	2.9427
		227.205	2.90094			227.125	2.9436
		227.416	2.90136			227.329	2.94384
		227.628	2.90196			227.538	2.94414
		227.832	2.90286			227.746	2.94408
		228.038	2.90262			227.952	2.94456
		228.255	2.90304			228.166	2.94498
		228.464	2.90382			228.373	2.94648
		228.666	2.90418			228.575	2.94606
		228.872	2.9028			228.79	2.9466
		229.079	2.90304			229.001	2.94762
		229.287	2.90316			229.202	2.94834
		229.499	2.90424			229.412	2.94768
		229.705	2.90442			229.62	2.94792
		229.909	2.90466			229.821	2.94738
		230.125	2.90538			230.036	2.94768
		230.338	2.90676			230.243	2.9487
		230.538	2.90718			230.447	2.94882
		230.745	2.9073			230.66	2.94966
		230.952	2.90742			230.869	2.95038
		231.157	2.90706			231.077	2.95164
		231.37	2.90826			231.285	2.95206
		231.578	2.90886			231.484	2.95212
		231.782	2.90892			231.694	2.95116
		231.992	2.9091			231.906	2.95278
		232.205	2.90982			232.113	2.95326
		232.41	2.9103			232.321	2.95446
		232.618	2.91084			232.53	2.955
		232.824	2.91072			232.738	2.9559
		233.029	2.9106			232.953	2.95632
		233.244	2.9112			233.158	2.958
		233.452	2.9121			233.358	2.95674
		233.654	2.91252			233.568	2.95698
		233.866	2.91276			233.778	2.95656
		234.075	2.91312			233.986	2.95764
		234.286	2.91426			234.196	2.95824
		234.492	2.91534			234.404	2.95932
		234.694	2.91516			234.608	2.95836
		234.901	2.91516			234.823	2.96028
		235.113	2.91474			235.032	2.96058
		235.323	2.91612			235.231	2.96118
		235.53	2.9169			235.436	2.9595
		235.737	2.91756			235.646	2.95962
		235.946	2.9178			235.855	2.95968
		236.159	2.91882			236.065	2.96112
		236.364	2.9193			236.274	2.96154
		236.567	2.91972			236.479	2.96268
		236.776	2.9193			236.689	2.96262
		236.985	2.9196			236.902	2.96316
		237.194	2.92086			237.104	2.96376
		237.401	2.92104			237.306	2.96346
		237.608	2.92176			237.519	2.96328
		237.818	2.92248			237.725	2.96358
		238.029	2.92344			237.936	2.9646
		238.238	2.9241			238.149	2.96562
		238.439	2.92452			238.348	2.96616
		238.643	2.92362			238.556	2.96556
		238.858	2.92416			238.777	2.96724
		239.067	2.925			238.98	2.96814
		239.275	2.92584			239.184	2.9691
		239.486	2.92692			239.396	2.96826
		239.69	2.92704			239.599	2.96892
		239.899	2.92776			239.81	2.96832
		240.113	2.9286			240.021	2.97042
		240.314	2.9289			240.222	2.97006
		240.515	2.928			240.43	2.97102
		240.729	2.92818			240.648	2.9718
		240.937	2.92794			240.853	2.97288
		241.144	2.92962			241.057	2.97258
		241.357	2.93034			241.265	2.97318
		241.559	2.93088			241.472	2.97276
		241.767	2.93106			241.681	2.97366
		241.985	2.9328			241.892	2.97396
		242.187	2.93346			242.094	2.97504
		242.391	2.93388			242.302	2.97486
		242.603	2.93418			242.517	2.9754
		242.808	2.93466			242.727	2.97624
		243.018	2.93526			242.928	2.97744
		243.231	2.93622			243.134	2.9769
		243.433	2.93748			243.342	2.97672
		243.639	2.93766			243.55	2.97738
		243.855	2.93814			243.766	2.97834
		244.062	2.93934			243.971	2.97894
		244.266	2.93964			244.173	2.9787
		244.473	2.9391			244.384	2.9781
		244.68	2.93928			244.598	2.97852
		244.887	2.93952			244.801	2.97936
		245.098	2.94048			245.008	2.97954
		245.305	2.94126			245.214	2.98008
		245.509	2.94162			245.418	2.97966
		245.725	2.94204			245.634	2.98086
		245.937	2.94336			245.84	2.9814
		246.139	2.94396			246.042	2.98218
		246.344	2.9439			246.255	2.98218
		246.553	2.94348			246.465	2.98338
		246.758	2.9436			246.675	2.98386
		246.974	2.94504			246.882	2.98518
		247.183	2.946			247.084	2.98452
		247.383	2.94606			247.29	2.98398
		247.597	2.9463			247.504	2.98416
		247.808	2.94708			247.71	2.9853
		248.012	2.94768			247.917	2.98542
		248.223	2.94822			248.128	2.98692
		248.426	2.94798			248.337	2.9868
		248.63	2.94762			248.549	2.98842
		248.844	2.94804			248.753	2.98836
		249.054	2.94888			248.954	2.9886
		249.255	2.94942			249.166	2.98758
		249.466	2.94948			249.376	2.98908
		249.675	2.9499			249.585	2.9892
		249.886	2.95092			249.794	2.99028
		250.095	2.95152			249.999	2.98986
		250.294	2.95188			250.209	2.99022
		250.502	2.95182			250.422	2.99094
		250.715	2.95188			250.627	2.99166
		250.924	2.95296			250.827	2.99154
		251.131	2.95368			251.032	2.99136
		251.339	2.9547			251.245	2.99136
		251.543	2.95488			251.457	2.99268
		251.754	2.95578			251.665	2.99436
		251.963	2.95614			251.871	2.99448
		252.167	2.95692			252.076	2.9952
		252.375	2.95698			252.288	2.99526
		252.584	2.95746			252.5	2.99616
		252.795	2.95854			252.7	2.9964
		253.001	2.9589			252.904	2.99586
		253.21	2.9601			253.116	2.99508
		253.416	2.96028			253.325	2.9967
		253.624	2.96082			253.532	2.99676
		253.837	2.96148			253.744	2.99874
		254.041	2.9616			253.945	2.99796
		254.246	2.96148			254.156	2.99898
		254.459	2.96208			254.376	2.99952
		254.669	2.96286			254.575	3.00168
		254.875	2.96346			254.778	3.00054
		255.085	2.96412			254.992	3.00156
		255.292	2.9646			255.194	3.0006
		255.498	2.96472			255.406	3.0018
		255.717	2.9658			255.618	3.00246
		255.917	2.96646			255.817	3.00276
		256.119	2.96646			256.027	3.00276
		256.332	2.96652			256.246	3.00426
		256.538	2.96706			256.447	3.00456
		256.745	2.9682			256.651	3.00444
		256.961	2.96922			256.861	3.0039
		257.161	2.96988			257.066	3.00414
		257.368	2.97018			257.275	3.00486
		257.588	2.97102			257.488	3.0066
		257.789	2.97168			257.689	3.00636
		257.987	2.9718			257.897	3.00744
		258.2	2.97102			258.112	3.00768
		258.409	2.97162			258.32	3.00888
		258.62	2.97228			258.525	3.009
		258.834	2.97408			258.73	3.00912
		259.038	2.9751			258.939	3.00918
		259.241	2.97546			259.146	3.0099
		259.456	2.97558			259.36	3.01062
		259.666	2.97642			259.567	3.01176
		259.868	2.97624			259.769	3.01206
		260.076	2.97678			259.982	3.01188
		260.284	2.97678			260.194	3.01314
		260.492	2.97732			260.4	3.01266
		260.705	2.97858			260.606	3.01284
		260.912	2.9793			260.811	3.01236
		261.115	2.97948			261.019	3.01278
		261.328	2.97996			261.231	3.01284
		261.542	2.98152			261.438	3.01428
		261.741	2.98194			261.64	3.01374
		261.948	2.98278			261.851	3.01482
		262.156	2.98236			262.061	3.01482
		262.36	2.9826			262.271	3.0165
		262.577	2.98326			262.479	3.0171
		262.787	2.98434			262.677	3.01812
		262.985	2.98494			262.884	3.0165
		263.199	2.98524			263.099	3.01854
		263.413	2.98584			263.307	3.0183
		263.615	2.98686			263.513	3.0207
		263.822	2.98758			263.722	3.01992
		264.027	2.98734			263.926	3.02106
		264.234	2.9874			264.14	3.02082
		264.449	2.98776			264.348	3.02256
		264.657	2.98872			264.549	3.02172
		264.858	2.98884			264.758	3.02214
		265.069	2.98908			264.969	3.02226
		265.278	2.98974			265.179	3.02298
		265.49	2.99118			265.388	3.02382
		265.699	2.99208			265.595	3.0243
		265.9	2.99226			265.801	3.024
		266.105	2.99214			266.015	3.02496
		266.317	2.9922			266.222	3.02586
		266.524	2.99316			266.423	3.02598
		266.731	2.99352			266.631	3.02598
		266.94	2.9943			266.841	3.02598
		267.148	2.99484			267.051	3.02724
		267.362	2.9961			267.259	3.0285
		267.569	2.99694			267.467	3.02892
		267.77	2.99724			267.673	3.02856
		267.979	2.997			267.882	3.0291
		268.188	2.99736			268.097	3.03012
		268.399	2.99808			268.297	3.03114
		268.608	2.99934			268.502	3.03036
		268.812	2.99982			268.715	3.03072
		269.021	3.00018			268.921	3.03162
		269.232	3.00084			269.129	3.03186
		269.445	3.0024			269.341	3.0327
		269.647	3.00228			269.543	3.03384
		269.852	3.00252			269.754	3.03342
		270.062	3.00264			269.971	3.03438
		270.27	3.00288			270.171	3.03468
		270.476	3.00354			270.374	3.03456
		270.689	3.00456			270.587	3.03384
		270.895	3.00492			270.791	3.03456
		271.099	3.00444			271.001	3.03474
		271.318	3.00576			271.215	3.03714
		271.521	3.00636			271.416	3.03684
		271.722	3.00702			271.623	3.0381
		271.936	3.00684			271.841	3.03864
		272.14	3.00756			272.045	3.0399
		272.348	3.00852			272.248	3.0393
		272.563	3.00936			272.459	3.04014
		272.763	3.01014			272.664	3.0393
		272.972	3.01026			272.874	3.04104
		273.193	3.0114			273.086	3.04188
		273.394	3.01242			273.289	3.04266
		273.595	3.0129			273.495	3.04296
		273.808	3.0126			273.711	3.04368
		274.012	3.01296			273.921	3.045
		274.222	3.01314			274.122	3.04536
		274.437	3.01482			274.328	3.04536
		274.638	3.0147			274.537	3.04476
		274.843	3.01476			274.743	3.0462
		275.061	3.01452			274.959	3.04656
		275.264	3.01548			275.168	3.0483
		275.466	3.0153			275.367	3.04728
		275.677	3.01626			275.579	3.04818
		275.886	3.01614			275.792	3.04812
		276.092	3.01698			275.995	3.04986
		276.305	3.01824			276.201	3.04908
		276.511	3.01878			276.407	3.05034
		276.714	3.01896			276.612	3.04926
		276.927	3.01968			276.828	3.05088
		277.14	3.02094			277.036	3.05142
		277.341	3.02166			277.237	3.05226
		277.549	3.02208			277.45	3.0522
		277.759	3.02166			277.661	3.0537
		277.962	3.02184			277.869	3.05448
		278.177	3.02298			278.077	3.05604
		278.388	3.02316			278.279	3.0558
		278.587	3.02334			278.483	3.05592
		278.8	3.02406			278.695	3.05622
		279.012	3.02472			278.904	3.05712
		279.216	3.0252			279.109	3.05718
		279.425	3.0255			279.32	3.05862
		279.628	3.02562			279.528	3.05856
		279.835	3.02544			279.742	3.0597
		280.051	3.02568			279.949	3.06084
		280.259	3.027			280.149	3.06078
		280.459	3.0276			280.359	3.06078
		280.669	3.02754			280.568	3.06102
		280.88	3.0282			280.777	3.06138
		281.092	3.02928			280.985	3.06276
		281.296	3.02964			281.19	3.06282
		281.496	3.02946			281.397	3.06288
		281.707	3.02922			281.611	3.06426
		281.918	3.03018			281.821	3.06594
		282.127	3.03156			282.022	3.06666
		282.335	3.03276			282.229	3.06732
		282.544	3.03318			282.438	3.06738
		282.75	3.03306			282.646	3.06732
		282.965	3.0339			282.855	3.06858
		283.173	3.03516			283.066	3.06942
		283.371	3.0348			283.269	3.07074
		283.582	3.03432			283.478	3.07044
		283.79	3.03486			283.695	3.07194
		283.996	3.03564			283.896	3.07218
		284.205	3.03612			284.099	3.0729
		284.413	3.03672			284.311	3.07218
		284.622	3.03732			284.518	3.07434
		284.834	3.03768			284.726	3.07428
		285.046	3.03888			284.94	3.07638
		285.249	3.03954			285.14	3.07644
		285.452	3.03978			285.351	3.07776
		285.663	3.039			285.571	3.078
		285.871	3.03894			285.769	3.07938
		286.077	3.03966			285.971	3.0783
		286.286	3.0408			286.185	3.0795
		286.491	3.0414			286.387	3.0789
		286.7	3.04104			286.596	3.08076
		286.919	3.04218			286.813	3.08208
		287.122	3.0435			287.012	3.08322
		287.322	3.04416			287.219	3.08292
		287.535	3.04386			287.438	3.08466
		287.742	3.04458			287.637	3.08442
		287.951	3.04506			287.841	3.08484
		288.164	3.04608			288.053	3.08502
		288.365	3.0459			288.26	3.08544
		288.574	3.04662			288.467	3.08676
		288.793	3.04818			288.679	3.08784
		288.995	3.0492			288.884	3.08874
		289.197	3.04902			289.092	3.0888
		289.409	3.04884			289.303	3.08976
		289.615	3.0489			289.512	3.0906
		289.825	3.04944			289.716	3.09234
		290.037	3.05094			289.925	3.09228
		290.239	3.05142			290.134	3.09354
		290.447	3.05136			290.341	3.09378
		290.661	3.05184			290.554	3.09516
		290.87	3.05214			290.761	3.0957
		291.072	3.05262			290.962	3.096
		291.28	3.05328			291.175	3.096
		291.489	3.05286			291.389	3.09726
		291.698	3.0534			291.592	3.0978
		291.908	3.05448			291.798	3.09876
		292.112	3.05502			292.002	3.09894
		292.319	3.05598			292.21	3.09864
		292.529	3.05616			292.425	3.09966
		292.741	3.05682			292.633	3.10098
		292.945	3.05754			292.832	3.10098
		293.153	3.0585			293.045	3.10206
		293.361	3.05898			293.256	3.10278
		293.565	3.05898			293.465	3.10434
		293.781	3.05922			293.671	3.1053
		293.987	3.06078			293.872	3.1056
		294.184	3.06138			294.077	3.10464
		294.4	3.0615			294.291	3.10626
		294.614	3.06234			294.498	3.10686
		294.819	3.0636			294.708	3.10866
		295.026	3.0642			294.919	3.1095
		295.232	3.06456			295.124	3.11034
		295.437	3.06426			295.338	3.11136
		295.655	3.06528			295.546	3.1122
		295.862	3.06696			295.745	3.11184
		296.063	3.0669			295.955	3.11196
		296.273	3.06696			296.165	3.11322
		296.483	3.06744			296.37	3.11328
		296.694	3.06858			296.58	3.11448
		296.901	3.0693			296.784	3.11418
		297.103	3.06984			296.994	3.11562
		297.312	3.0702			297.208	3.11646
		297.522	3.07164			297.416	3.1185
		297.731	3.07212			297.618	3.1185
		297.938	3.07308			297.825	3.11928
		298.146	3.07386			298.034	3.1185
		298.353	3.07404			298.243	3.12054
		298.568	3.07512			298.452	3.1209
		298.773	3.07566			298.658	3.12198
		298.977	3.07602			298.863	3.12204
		299.187	3.07698			299.074	3.12342
		299.394	3.07752			299.289	3.12414
		299.604	3.07776			299.491	3.12588
		299.813	3.07896			299.693	3.12498
		300.018	3.07896			299.906	3.12606
		300.226	3.07896			300.114	3.12618
		300.44	3.08022			300.323	3.12786
		300.65	3.0813			300.534	3.12852
		300.851	3.08142			300.737	3.12954
		301.055	3.0813			300.946	3.12966
		301.265	3.08142			301.164	3.13134
		301.474	3.08298			301.364	3.13194
		301.68	3.08316			301.567	3.13218
		301.891	3.08436			301.78	3.13278
		302.097	3.08508			301.984	3.13326
		302.303	3.08592			302.196	3.13458
		302.52	3.08676			302.409	3.13584
		302.721	3.08772			302.61	3.13662
		302.921	3.08742			302.819	3.13668
		303.137	3.08856			303.035	3.13806
		303.344	3.08916			303.238	3.13854
		303.552	3.0906			303.44	3.13986
		303.767	3.09198			303.651	3.13962
		303.968	3.0933			303.857	3.14022
		304.174	3.09306			304.068	3.14124
		304.393	3.09462			304.279	3.1428
		304.596	3.0948			304.479	3.1428
		304.798	3.0954			304.687	3.14382
		305.01	3.09534			304.9	3.14436
		305.216	3.09498			305.108	3.14568
		305.427	3.09582			305.315	3.1461
		305.641	3.09738			305.522	3.14694
		305.843	3.09816			305.731	3.14748
		306.048	3.09828			305.937	3.14892
		306.263	3.09924			306.151	3.14892
		306.472	3.1002			306.355	3.15048
		306.674	3.10092			306.557	3.15012
		306.882	3.1011			306.772	3.15228
		307.09	3.10146			306.985	3.15234
		307.296	3.10254			307.187	3.1536
		307.509	3.10308			307.394	3.153
		307.716	3.10398			307.602	3.15444
		307.918	3.105			307.808	3.15384
		308.132	3.10572			308.023	3.15618
		308.346	3.1065			308.229	3.15684
		308.546	3.10728			308.43	3.15768
		308.753	3.10764			308.641	3.15768
		308.962	3.10842			308.851	3.15918
		309.164	3.10818			309.059	3.15996
		309.379	3.10914			309.268	3.16158
		309.591	3.11028			309.47	3.1611
		309.789	3.11094			309.678	3.16212
		310.002	3.111			309.892	3.16356
		310.217	3.11226			310.097	3.16398
		310.419	3.11268			310.305	3.16518
		310.629	3.11364			310.514	3.16602
		310.836	3.11388			310.719	3.16662
		311.04	3.11358			310.936	3.16812
		311.256	3.11514			311.142	3.16992
		311.463	3.11598			311.344	3.16926
		311.663	3.11598			311.554	3.17046
		311.875	3.11652			311.763	3.16992
		312.085	3.1176			311.972	3.17148
		312.295	3.11856			312.181	3.1719
		312.501	3.1194			312.385	3.1728
		312.704	3.11946			312.594	3.17268
		312.912	3.1203			312.809	3.17466
		313.123	3.12078			313.017	3.17538
		313.33	3.1212			313.215	3.1764
		313.536	3.12258			313.424	3.17604
		313.742	3.12318			313.631	3.17622
		313.952	3.12372			313.838	3.177
		314.168	3.12528			314.048	3.17808
		314.375	3.12636			314.257	3.17976
		314.578	3.12642			314.463	3.18066
		314.785	3.12702			314.671	3.18132
		314.993	3.12726			314.885	3.18168
		315.204	3.12846			315.087	3.18348
		315.414	3.12924			315.289	3.18276
		315.619	3.1302			315.503	3.1845
		315.828	3.13086			315.711	3.18426
		316.039	3.13182			315.92	3.1866
		316.251	3.13284			316.134	3.1875
		316.453	3.13326			316.335	3.18876
		316.657	3.13332			316.542	3.18828
		316.867	3.13356			316.761	3.18996
		317.077	3.13464			316.961	3.1905
		317.284	3.135			317.164	3.19116
		317.494	3.1362			317.378	3.19224
		317.7	3.1362			317.581	3.19242
		317.904	3.13668			317.792	3.19344
		318.123	3.138			318.007	3.1944
		318.324	3.13866			318.206	3.19542
		318.522	3.13854			318.414	3.19638
		318.738	3.13914			318.631	3.19788
		318.946	3.13926			318.833	3.19794
		319.156	3.14112			319.038	3.1989
		319.37	3.14232			319.248	3.19926
		319.568	3.14262			319.452	3.20016
		319.776	3.14304			319.662	3.20058
		319.996	3.1446			319.875	3.20154
		320.197	3.14484			320.078	3.20268
		320.401	3.14586			320.284	3.20358
		320.615	3.1464			320.499	3.20466
		320.818	3.14676			320.71	3.20592
		321.03	3.1479			320.913	3.20706
		321.241	3.1482			321.118	3.20694
		321.445	3.14922			321.327	3.20772
		321.65	3.14982			321.534	3.20772
		321.866	3.15066			321.745	3.20934
		322.074	3.15192			321.952	3.20994
		322.275	3.15264			322.154	3.21054
		322.483	3.15258			322.366	3.21126
		322.691	3.15354			322.58	3.21186
		322.898	3.15402			322.783	3.21288
		323.11	3.15468			322.991	3.21384
		323.318	3.15624			323.198	3.21498
		323.521	3.15672			323.403	3.2151
		323.736	3.15756			323.619	3.21666
		323.95	3.15834			323.826	3.2172
		324.151	3.1593			324.024	3.21816
		324.358	3.15966			324.237	3.21882
		324.565	3.16002			324.448	3.22032
		324.769	3.16008			324.655	3.2214
		324.985	3.16182			324.863	3.22266
		325.195	3.16278			325.066	3.22236
		325.394	3.16386			325.275	3.2235
		325.605	3.16374			325.488	3.22398
		325.821	3.16416			325.693	3.22524
		326.024	3.1644			325.901	3.22638
		326.234	3.16608			326.108	3.22746
		326.438	3.1659			326.316	3.22788
		326.639	3.16632			326.53	3.2292
		326.857	3.16698			326.735	3.22956
		327.064	3.168			326.937	3.2304
		327.264	3.16878			327.148	3.23082
		327.477	3.16998			327.357	3.2316
		327.686	3.1707			327.566	3.23286
		327.895	3.17196			327.776	3.23412
		328.104	3.17292			327.98	3.23466
		328.308	3.17376			328.188	3.23556
		328.515	3.17436			328.403	3.2373
		328.726	3.17442			328.611	3.23832
		328.934	3.17616			328.812	3.23904
		329.141	3.17694			329.019	3.2388
		329.346	3.17748			329.228	3.23964
		329.556	3.17814			329.438	3.24096
		329.772	3.17952			329.645	3.2424
		329.978	3.18024			329.853	3.24324
		330.18	3.18156			330.059	3.24342
		330.388	3.18168			330.269	3.24414
		330.597	3.18288			330.482	3.24552
		330.81	3.18336			330.685	3.24648
		331.017	3.1839			330.885	3.24636
		331.223	3.18468			331.099	3.24678
		331.431	3.18516			331.306	3.24714
		331.641	3.18624			331.514	3.24864
		331.856	3.18762			331.727	3.25044
		332.056	3.18804			331.929	3.25098
		332.259	3.18816			332.138	3.25182
		332.471	3.18912			332.359	3.25338
		332.681	3.18978			332.558	3.25464
		332.887	3.19134			332.762	3.25554
		333.094	3.19224			332.975	3.25644
		333.299	3.19242			333.177	3.25662
		333.508	3.19308			333.388	3.25794
		333.727	3.19434			333.6	3.25914
		333.929	3.19566			333.802	3.26052
		334.13	3.19608			334.011	3.26112
		334.344	3.1962			334.228	3.26214
		334.548	3.19686			334.432	3.26322
		334.757	3.19836			334.635	3.26436
		334.972	3.19938			334.843	3.26448
		335.17	3.2001			335.049	3.26508
		335.378	3.20028			335.26	3.26604
		335.598	3.20118			335.471	3.26754
		335.8	3.20196			335.676	3.26826
		336.003	3.20292			335.882	3.26928
		336.215	3.20328			336.096	3.27
		336.419	3.20358			336.306	3.2718
		336.63	3.20454			336.509	3.2718
		336.844	3.20586			336.716	3.2739
		337.045	3.20646			336.923	3.2733
		337.251	3.20682			337.13	3.2745
		337.466	3.20808			337.344	3.27522
		337.676	3.20928			337.551	3.27744
		337.879	3.21006			337.752	3.2772
		338.086	3.21066			337.965	3.27828
		338.292	3.21072			338.178	3.27894
		338.499	3.21132			338.38	3.28062
		338.714	3.21246			338.59	3.28188
		338.92	3.2136			338.797	3.2823
		339.122	3.21432			338.997	3.28296
		339.336	3.21546			339.213	3.28392
		339.551	3.21636			339.421	3.28506
		339.749	3.21726			339.62	3.28548
		339.957	3.2178			339.832	3.28656
		340.167	3.2184			340.042	3.2874
		340.371	3.21864			340.252	3.28944
		340.587	3.21984			340.462	3.29094
		340.792	3.22056			340.666	3.29166
		340.992	3.22122			340.872	3.29226
		341.21	3.22158			341.085	3.29292
		341.425	3.22332			341.29	3.29424
		341.627	3.2241			341.5	3.29574
		341.832	3.22446			341.707	3.29712
		342.038	3.22458			341.916	3.2976
		342.244	3.22494			342.131	3.29886
		342.461	3.22632			342.335	3.30036
		342.668	3.228			342.536	3.30078
		342.869	3.22866			342.746	3.30084
		343.08	3.22926			342.954	3.30078
		343.288	3.23016			343.164	3.30228
		343.5	3.23076			343.373	3.3042
		343.706	3.23178			343.579	3.30534
		343.904	3.23214			343.786	3.30564
		344.113	3.23238			343.998	3.30678
		344.326	3.2334			344.209	3.3093
		344.532	3.23454			344.408	3.31002
		344.741	3.2352			344.616	3.30984
		344.946	3.2361			344.827	3.31104
		345.153	3.23646			345.038	3.31314
		345.37	3.23754			345.242	3.31362
		345.58	3.23922			345.449	3.3141
		345.782	3.2406			345.656	3.3153
		345.988	3.24054			345.868	3.3165
		346.198	3.2409			346.081	3.31776
		346.412	3.24216			346.283	3.3189
		346.618	3.24312			346.488	3.3198
		346.823	3.24348			346.7	3.32052
		347.031	3.24354			346.904	3.32034
		347.244	3.24522			347.111	3.32178
		347.454	3.24612			347.326	3.32358
		347.658	3.24678			347.526	3.32448
		347.862	3.24684			347.733	3.32478
		348.074	3.24774			347.952	3.32616
		348.281	3.24804			348.153	3.3276
		348.485	3.24894			348.356	3.32862
		348.695	3.24948			348.57	3.32928
		348.9	3.25026			348.773	3.3303
		349.109	3.25098			348.985	3.3318
		349.327	3.25218			349.198	3.33318
		349.529	3.25362			349.396	3.33372
		349.733	3.2541			349.603	3.33462
		349.945	3.25494			349.822	3.33594
		350.149	3.2553			350.027	3.33798
		350.359	3.25602			350.233	3.33882
		350.572	3.25692			350.441	3.339
		350.773	3.25818			350.644	3.33936
		350.983	3.25872			350.855	3.34032
		351.2	3.2604			351.069	3.3426
		351.403	3.26094			351.271	3.34338
		351.608	3.2616			351.478	3.3438
		351.819	3.26172			351.694	3.3444
		352.022	3.26268			351.904	3.34674
		352.234	3.26352			352.103	3.3477
		352.446	3.26484			352.309	3.34776
		352.646	3.26496			352.519	3.34782
		352.854	3.26592			352.726	3.34938
		353.067	3.26754			352.938	3.35052
		353.273	3.2679			353.142	3.35226
		353.477	3.2688			353.346	3.35232
		353.685	3.26964			353.56	3.35328
		353.894	3.27018			353.775	3.35424
		354.102	3.27102			353.979	3.35634
		354.315	3.2727			354.185	3.357
		354.523	3.2733			354.391	3.35718
		354.725	3.27462			354.595	3.35778
		354.94	3.2751			354.81	3.3594
		355.152	3.27624			355.018	3.36036
		355.352	3.27732			355.221	3.36132
		355.561	3.27804			355.433	3.36252
		355.77	3.27846			355.641	3.36366
		355.973	3.2793			355.85	3.36504
		356.191	3.27984			356.059	3.36576
		356.4	3.2811			356.259	3.36654
		356.598	3.28152			356.467	3.36702
		356.811	3.28206			356.681	3.3681
		357.024	3.28356			356.885	3.36942
		357.228	3.28398			357.094	3.37026
		357.435	3.28512			357.301	3.37128
		357.641	3.2859			357.508	3.37224
		357.847	3.28626			357.725	3.37344
		358.063	3.28728			357.932	3.375
		358.27	3.28932			358.131	3.37596
		358.471	3.28956			358.339	3.37644
		358.683	3.29028			358.55	3.37686
		358.891	3.29118			358.759	3.37878
		359.102	3.29202			358.968	3.38034
		359.307	3.2928			359.173	3.38154
		359.509	3.29316			359.381	3.38232
		359.718	3.29364			359.596	3.38406
		359.931	3.2946			359.802	3.38496
		360.14	3.29616			360.004	3.38532
		360.347	3.29706			360.213	3.38646
		360.553	3.2979			360.421	3.3873
		360.763	3.29796			360.629	3.38802
		360.977	3.29994			360.837	3.38946
		361.179	3.3006			361.045	3.39048
		361.386	3.3012			361.25	3.39174
		361.595	3.3018			361.46	3.39258
		361.8	3.3021			361.676	3.39438
		362.01	3.30252			361.878	3.3951
		362.22	3.3045			362.084	3.39654
		362.427	3.30558			362.295	3.3966
		362.635	3.30636			362.502	3.39774
		362.843	3.3078			362.711	3.39882
		363.057	3.30888			362.922	3.39996
		363.261	3.30972			363.122	3.40032
		363.461	3.3102			363.334	3.40188
		363.673	3.31092			363.551	3.40308
		363.883	3.31194			363.751	3.40512
		364.091	3.3132			363.955	3.40548
		364.302	3.31446			364.168	3.40662
		364.506	3.31512			364.371	3.40728
		364.714	3.31518			364.583	3.40812
		364.93	3.31626			364.795	3.41004
		365.134	3.3174			364.992	3.41076
		365.334	3.3177			365.202	3.41148
		365.548	3.31854			365.421	3.41274
		365.751	3.31902			365.62	3.41436
		365.962	3.3198			365.825	3.41472
		366.177	3.32124			366.034	3.41598
		366.376	3.32226			366.241	3.41628
		366.585	3.32238			366.452	3.4176
		366.803	3.32388			366.664	3.4194
		367.005	3.32478			366.868	3.42054
		367.208	3.3255			367.074	3.42144
		367.421	3.32634			367.291	3.42306
		367.625	3.32724			367.5	3.4239
		367.835	3.32862			367.702	3.42516
		368.046	3.33006			367.909	3.42546
		368.249	3.33048			368.114	3.42576
		368.456	3.33132			368.32	3.42642
		368.671	3.33228			368.538	3.42816
		368.879	3.3333			368.745	3.4293
		369.083	3.33498			368.945	3.43068
		369.29	3.33576			369.158	3.4311
		369.498	3.33588			369.372	3.43278
		369.703	3.3372			369.577	3.4344
		369.915	3.33822			369.781	3.4347
		370.124	3.339			369.988	3.43554
		370.328	3.33972			370.194	3.43656
		370.54	3.34098			370.41	3.43782
		370.753	3.34212			370.615	3.4392
		370.954	3.34302			370.815	3.4398
		371.161	3.34338			371.027	3.44046
		371.369	3.34374			371.237	3.44196
		371.574	3.34446			371.448	3.44346
		371.791	3.34542			371.656	3.44448
		372	3.34686			371.857	3.44496
		372.2	3.34782			372.067	3.44496
		372.412	3.3483			372.281	3.44676
		372.625	3.34974			372.486	3.44796
		372.829	3.35052			372.692	3.4485
		373.039	3.3519			372.901	3.44958
		373.242	3.3522			373.109	3.45036
		373.446	3.35244			373.323	3.45204
		373.66	3.35346			373.525	3.45318
		373.868	3.35472			373.728	3.45348
		374.073	3.35526			373.938	3.45402
		374.284	3.35658			374.147	3.45558
		374.493	3.35778			374.353	3.45654
		374.704	3.35934			374.565	3.45852
		374.911	3.36066			374.772	3.45948
		375.111	3.36036			374.979	3.46122
		375.319	3.36012			375.192	3.46224
		375.529	3.36138			375.402	3.46362
		375.737	3.36198			375.604	3.46428
		375.945	3.3633			375.807	3.4644
		376.152	3.36456			376.019	3.46506
		376.362	3.36498			376.23	3.4665
		376.576	3.36672			376.437	3.46788
		376.784	3.36816			376.646	3.46866
		376.986	3.36864			376.851	3.46908
		377.193	3.3696			377.061	3.47082
		377.402	3.37026			377.276	3.47112
		377.613	3.37122			377.478	3.47298
		377.821	3.37248			377.679	3.47268
		378.028	3.37266			377.892	3.47412
		378.237	3.3741			378.096	3.4746
		378.444	3.37488			378.307	3.47568
		378.657	3.37602			378.519	3.47718
		378.861	3.37686			378.72	3.47856
		379.062	3.37752			378.929	3.47982
		379.273	3.37776			379.148	3.4806
		379.483	3.37896			379.35	3.48288
		379.691	3.38052			379.551	3.48204
		379.903	3.3819			379.765	3.48486
		380.106	3.38304			379.967	3.48414
		380.315	3.38346			380.177	3.4863
		380.534	3.3852			380.389	3.48648
		380.735	3.38592			380.59	3.48858
		380.936	3.38646			380.8	3.489
		381.149	3.38652			381.017	3.4905
		381.353	3.38748			381.219	3.49098
		381.562	3.38778			381.425	3.49284
		381.778	3.38976			381.633	3.49416
		381.978	3.39018			381.839	3.49452
		382.186	3.39084			382.05	3.49524
		382.405	3.3921			382.261	3.49692
		382.607	3.39264			382.465	3.49746
		382.809	3.3939			382.673	3.49884
		383.021	3.39468			382.887	3.49926
		383.225	3.39546			383.093	3.50046
		383.436	3.39636			383.296	3.50142
		383.649	3.39834			383.504	3.5022
		383.851	3.39876			383.711	3.50304
		384.057	3.39996			383.917	3.50382
		384.274	3.4011			384.132	3.5052
		384.481	3.40284			384.339	3.50646
		384.684	3.40422			384.542	3.50808
		384.893	3.4047			384.756	3.50772
		385.1	3.40524			384.968	3.50982
		385.308	3.4062			385.171	3.51192
		385.517	3.40704			385.378	3.51216
		385.726	3.40836			385.583	3.51312
		385.931	3.40944			385.789	3.51378
		386.146	3.41052			386.005	3.5145
		386.359	3.41238			386.212	3.51588
		386.561	3.4125			386.412	3.51654
		386.768	3.41322			386.625	3.51708
		386.974	3.41358			386.836	3.51828
		387.176	3.41376			387.046	3.5202
		387.393	3.41496			387.252	3.52152
		387.602	3.4167			387.453	3.52182
		387.8	3.41688			387.661	3.52236
		388.014	3.41802			387.874	3.52386
		388.228	3.4191			388.08	3.52542
		388.433	3.42048			388.287	3.52542
		388.64	3.4221			388.495	3.52728
		388.844	3.42258			388.701	3.52764
		389.047	3.42312			388.917	3.52974
		389.263	3.4242			389.124	3.53118
		389.472	3.42546			389.323	3.53244
		389.676	3.42636			389.533	3.53286
		389.887	3.4281			389.743	3.53394
		390.097	3.42816			389.951	3.53466
		390.305	3.42984			390.161	3.53676
		390.512	3.43062			390.367	3.53808
		390.714	3.43146			390.576	3.5391
		390.923	3.43212			390.787	3.54066
		391.137	3.43314			390.993	3.5421
		391.346	3.4344			391.197	3.54234
		391.55	3.4356			391.404	3.54336
		391.757	3.43572			391.612	3.54324
		391.967	3.43668			391.822	3.5454
		392.179	3.43818			392.032	3.5466
		392.385	3.43956			392.242	3.5484
		392.589	3.44046			392.445	3.54936
		392.796	3.441			392.656	3.55092
		393.007	3.44172			392.872	3.5517
		393.216	3.4431			393.075	3.55314
		393.425	3.44424			393.277	3.5538
		393.632	3.4449			393.487	3.55356
		393.839	3.4461			393.692	3.55482
		394.049	3.44694			393.902	3.55536
		394.26	3.44838			394.114	3.55782
		394.465	3.4491			394.316	3.55848
		394.667	3.44952			394.526	3.55992
		394.878	3.45048			394.744	3.56106
		395.088	3.4515			394.944	3.56328
		395.297	3.45294			395.147	3.56274
		395.508	3.45432			395.359	3.56436
		395.708	3.4545			395.562	3.56412
		395.915	3.45456			395.774	3.56634
		396.136	3.45654			395.988	3.56742
		396.335	3.45708			396.187	3.56916
		396.533	3.45768			396.394	3.56952
		396.749	3.45786			396.612	3.57192
		396.957	3.45918			396.815	3.57198
		397.167	3.46086			397.021	3.57414
		397.38	3.46218			397.232	3.57438
		397.58	3.46242			397.437	3.57576
		397.788	3.46362			397.647	3.57654
		398.007	3.46482			397.858	3.5787
		398.21	3.46572			398.064	3.5781
		398.41	3.4662			398.271	3.58062
		398.624	3.46758			398.483	3.58122
		398.832	3.4686			398.693	3.5835
		399.039	3.46938			398.897	3.58416
		399.25	3.47046			399.102	3.58482
		399.453	3.4713			399.31	3.58476
		399.66	3.47196			399.515	3.5859
		399.875	3.47352			399.73	3.58668
		400.083	3.47496			399.937	3.58812
		400.286	3.47604			400.136	3.58908
		400.496	3.47682			400.35	3.58962
		400.702	3.47718			400.565	3.59178
		400.909	3.47808			400.769	3.5934
		401.122	3.47922			400.976	3.59418
		401.328	3.48054			401.182	3.59544
		401.532	3.48102			401.387	3.5961
		401.746	3.48234			401.601	3.5973
		401.96	3.483			401.807	3.59862
		402.16	3.48414			402.01	3.59892
		402.367	3.48474			402.224	3.6006
		402.576	3.4851			402.435	3.60198
		402.777	3.48552			402.639	3.6039
		402.994	3.48648			402.845	3.6042
		403.205	3.4878			403.048	3.60504
		403.406	3.48882			403.259	3.60462
		403.617	3.49008			403.474	3.60768
		403.827	3.49098			403.678	3.60762
		404.034	3.49218			403.883	3.6096
		404.24	3.49314			404.094	3.61032
		404.441	3.49344			404.304	3.61182
		404.649	3.49344			404.514	3.61254
		404.867	3.4947			404.719	3.61482
		405.07	3.49596			404.923	3.61518
		405.275	3.49728			405.133	3.6168
		405.487	3.49812			405.343	3.61728
		405.695	3.49986			405.549	3.61854
		405.905	3.50094			405.76	3.62028
		406.111	3.50166			405.966	3.62118
		406.313	3.50214			406.173	3.62172
		406.523	3.50274			406.385	3.62298
		406.736	3.50394			406.594	3.6237
		406.943	3.50508			406.797	3.62508
		407.151	3.50598			407.002	3.62592
		407.361	3.50724			407.212	3.62688
		407.567	3.5082			407.422	3.62826
		407.778	3.50886			407.632	3.63006
		407.987	3.51018			407.841	3.63084
		408.19	3.51066			408.043	3.63162
		408.399	3.51162			408.25	3.63234
		408.608	3.51234			408.467	3.6336
		408.818	3.51294			408.669	3.63498
		409.026	3.51408			408.869	3.63498
		409.232	3.5148			409.082	3.63618
		409.438	3.51546			409.288	3.63678
		409.651	3.51714			409.497	3.63852
		409.862	3.51792			409.71	3.64002
		410.067	3.51888			409.912	3.64176
		410.267	3.51966			410.123	3.64218
		410.478	3.51996			410.341	3.6447
		410.69	3.52098			410.54	3.64524
		410.898	3.52218			410.74	3.64656
		411.106	3.52326			410.956	3.64674
		411.309	3.52452			411.163	3.64764
		411.518	3.52542			411.37	3.64854
		411.736	3.52674			411.583	3.651
		411.938	3.52794			411.784	3.6504
		412.139	3.5283			411.994	3.65208
		412.353	3.5286			412.211	3.65298
		412.559	3.52974			412.415	3.65496
		412.769	3.53004			412.62	3.6552
		412.978	3.53202			412.831	3.6567
		413.18	3.53304			413.035	3.65664
		413.391	3.53436			413.244	3.65862
		413.61	3.53592			413.456	3.65874
		413.807	3.53712			413.658	3.65994
		414.012	3.53736			413.864	3.66084
		414.226	3.53868			414.079	3.66246
		414.43	3.5391			414.288	3.66318
		414.641	3.54096			414.492	3.66522
		414.855	3.54216			414.698	3.66546
		415.056	3.54282			414.904	3.66636
		415.262	3.54342			415.11	3.66636
[truncated: 1,807 more rows]

## Sheet: Fig. 4f
CP-3R		CP-3H		conCP-3R		conCP-3H
Strain (%)	Stress (MPa)	Strain (%)	Stress (MPa)	Strain (%)	Stress (MPa)	Strain (%)	Stress (MPa)
0	0.01098	0	0.00977	0	0.00817	0	0.00808
0.453	0.8205	0.341	0.61965	0.016	0.00942	0.0117	0.00856
0.662	1.63744	0.503	1.24033	0.0275	0.02632	0.0216	0.02471
0.858	2.46455	0.637	1.83995	0.0488	0.06097	0.0376	0.0549
1.062	3.27335	0.763	2.42912	0.0826	0.11989	0.064	0.10839
1.232	4.07944	0.903	3.04419	0.1148	0.20415	0.1017	0.19235
1.405	4.89131	1.104	3.6387	0.1405	0.27801	0.1354	0.29989
1.997	5.68083	1.579	4.22352	0.1691	0.32761	0.1611	0.39059
2.27	6.47396	1.766	4.82136	0.1983	0.37407	0.1889	0.45251
2.458	7.29728	1.943	5.41243	0.2303	0.42205	0.2199	0.5053
2.666	8.08238	2.221	6.00381	0.2665	0.48118	0.2506	0.56371
3.083	8.86566	2.406	6.60024	0.3056	0.55536	0.2847	0.62576
3.334	9.65764	2.556	7.21099	0.343	0.63583	0.3214	0.69512
3.542	10.4823	2.695	7.82421	0.3818	0.71099	0.3564	0.76925
3.709	11.2666	2.834	8.44117	0.4212	0.78647	0.3888	0.83678
3.875	12.0886	2.973	9.04393	0.4507	0.84886	0.4266	0.8973
4.032	12.8751	3.121	9.66364	0.4773	0.88763	0.4631	0.96314
4.199	13.6965	3.269	10.2624	0.5066	0.91394	0.4922	1.02029
4.365	14.479	3.426	10.8787	0.5372	0.94622	0.5222	1.05946
4.542	15.2687	3.584	11.4735	0.5708	0.98553	0.5537	1.09652
4.73	16.073	3.751	12.082	0.6062	1.03351	0.5872	1.13907
4.927	16.896	3.917	12.6799	0.6423	1.08722	0.6226	1.18891
5.125	17.6837	4.093	13.2924	0.6771	1.13812	0.6595	1.24788
5.334	18.4678	4.268	13.8774	0.7158	1.18773	0.6954	1.30614
5.553	19.2553	4.453	14.4719	0.7542	1.24404	0.7338	1.36076
5.781	20.0711	4.648	15.0733	0.7849	1.29364	0.7751	1.42099
6.01	20.8791	4.843	15.6617	0.8157	1.32538	0.8082	1.47996
6.239	21.6613	5.046	16.2503	0.8483	1.35592	0.837	1.51786
6.48	22.4512	5.269	16.8495	0.8821	1.38765	0.8677	1.54342
6.74	23.2544	5.51	17.4475	0.9169	1.42588	0.8976	1.56939
7.02	24.0472	5.769	18.0327	0.9529	1.46562	0.9284	1.59888
7.334	24.8398	6.065	18.616	0.9871	1.50775	0.9625	1.63271
7.688	25.6312	6.426	19.2079	1.0218	1.54512	0.9985	1.67427
8.104	26.4134	6.815	19.7985	1.0597	1.58627	1.0334	1.72074
8.656	27.2071	7.194	20.3849	1.091	1.62537	1.07	1.76525
9.699	27.9311	7.612	20.9752	1.1175	1.65071	1.1067	1.81046
10.74	27.1873	8.12	21.5653	1.1464	1.66176	1.1343	1.84921
11.104	26.3859	8.796	22.1533	1.1764	1.67562	1.161	1.86718
11.365	25.5947	9.722	22.5958	1.2078	1.69739	1.191	1.87968
11.583	24.8073	10.649	22.7454	1.2399	1.72511	1.223	1.90242
11.793	23.9936	11.574	22.719	1.2743	1.75619	1.2572	1.93499
11.99	23.2109	12.501	22.5134	1.3078	1.79377	1.2934	1.97402
12.198	22.4284	13.426	22.1396	1.3418	1.82605	1.3308	2.02008
12.437	21.6295	14.352	21.6602	1.3806	1.86363	1.3658	2.0622
12.729	20.8438	15.279	21.1396	1.4145	1.90272	1.4026	2.10137
13.136	20.0623	16.203	20.5706	1.4435	1.93012	1.4367	2.13984
13.886	19.2786	17.13	19.9873	1.4746	1.94474	1.4645	2.16399
14.928	18.8862	18.056	19.4142	1.5071	1.9638	1.4928	2.17704
15.969	18.7482	18.983	18.8737	1.541	1.98958	1.5233	2.19108
17.011	18.7189	19.909	18.3552	1.5769	2.02109	1.5557	2.2106
18.052	18.7404	20.834	17.8458	1.615	2.05867	1.5904	2.2384
19.094	18.7513	21.759	17.3725	1.651	2.09864	1.6266	2.27518
20.136	18.7501	22.686	16.9462	1.6884	2.13232	1.6618	2.31169
21.177	18.7471	23.611	16.5434	1.7251	2.16719	1.6951	2.343
22.219	18.7687	24.538	16.166	1.7524	2.19037	1.7323	2.37262
23.26	18.7913	25.463	15.8116	1.7787	2.196	1.7675	2.40618
24.301	18.7896	26.39	15.5173	1.8077	2.19665	1.7964	2.43468
25.343	18.7871	27.315	15.2494	1.8378	2.20553	1.8259	2.449
26.384	18.777	28.241	15.0053	1.8707	2.22307	1.8575	2.46093
27.427	18.7733	29.167	14.7946	1.9053	2.24939	1.8912	2.4796
28.469	18.7555	30.092	14.6247	1.9416	2.2808	1.9263	2.50446
29.51	18.7251	31.018	14.4813	1.9774	2.31145	1.9614	2.53548
30.552	18.7155	31.944	14.361	2.0159	2.34556	1.9964	2.56469
31.593	18.709	32.87	14.25	2.054	2.38141	2.0331	2.59614
32.635	18.6874	33.797	14.1723	2.0846	2.41119	2.0729	2.63053
33.677	18.6643	34.722	14.1088	2.1155	2.42451	2.1062	2.66774
34.718	18.642	35.648	14.0464	2.1476	2.43632	2.1355	2.68698
35.76	18.6295	36.574	13.993	2.1793	2.44942	2.1661	2.69596
36.802	18.6169	37.499	13.9425	2.2131	2.46729	2.196	2.70256
37.844	18.5636	38.426	13.9185	2.2494	2.49058	2.2271	2.71309
38.885	18.535	39.351	13.8848	2.2838	2.51819	2.2602	2.72994
39.927	18.5302	40.277	13.8501	2.3171	2.54245	2.296	2.75142
40.969	18.5234	41.203	13.8273	2.3544	2.564	2.3303	2.78132
42.01	18.5051	42.13	13.8098	2.3876	2.58761	2.3662	2.8073
43.053	18.4915	43.055	13.7852	2.4146	2.60169	2.4039	2.83566
44.095	18.4929	43.981	13.7604	2.4432	2.60223	2.4333	2.85868
45.135	18.4811	44.907	13.7422	2.4744	2.60678	2.4601	2.86444
46.178	18.468	45.833	13.7325	2.5072	2.61999	2.4901	2.86599
47.219	18.466	46.759	13.7161	2.541	2.64035	2.5221	2.87118
48.261	18.4808	47.686	13.6983	2.5763	2.66407	2.5571	2.88705
49.302	18.4965	48.611	13.6729	2.6104	2.68887	2.5939	2.91162
50.344	18.494	49.537	13.6626	2.6469	2.70945	2.6316	2.9397
51.386	18.4987	50.463	13.6465	2.688	2.73739	2.6672	2.96132
52.427	18.5353	51.388	13.62	2.7234	2.77021	2.7052	2.98266
53.469	18.5605	52.315	13.6011	2.7532	2.79035	2.7405	3.00821
54.511	18.5727	53.241	13.5865	2.7849	2.79826	2.7689	3.02801
55.552	18.5826	54.167	13.5675	2.8167	2.80638	2.7978	3.03025
56.594	18.6128	55.093	13.5405	2.8499	2.81818	2.8288	3.03503
57.635	18.6445	56.019	13.5131	2.8846	2.83519	2.8616	3.04485
58.677	18.6598	56.946	13.4977	2.9207	2.8549	2.8962	3.061
59.719	18.6741	57.871	13.4748	2.9557	2.87688	2.9326	3.08389
60.761	18.699	58.797	13.4471	2.9928	2.89832	2.9668	3.10832
61.802	18.7215	59.722	13.4203	3.0278	2.92096	3.0009	3.12769
62.844	18.7315	60.648	13.3985	3.0554	2.93482	3.0386	3.14833
63.886	18.7416	61.575	13.3788	3.0822	2.9332	3.0725	3.17262
64.927	18.7617	62.501	13.3464	3.1111	2.92702	3.1011	3.18708
65.968	18.7873	63.426	13.3137	3.1405	2.92659	3.1309	3.19087
67.01	18.8066	64.352	13.2923	3.1718	2.93569	3.1613	3.19242
68.051	18.8214	65.278	13.272	3.2061	2.94576	3.1932	3.19873
69.093	18.8273	66.204	13.2479	3.2433	2.96959	3.2258	3.20968
70.135	18.8411	67.13	13.2201	3.2787	2.99493	3.2604	3.22471
71.177	18.8511	68.056	13.2033	3.3163	3.02103	3.2942	3.24141
72.218	18.8546	68.981	13.1854	3.3525	3.04583	3.3291	3.26233
73.259	18.8676	69.907	13.1619	3.3815	3.06413	3.3683	3.2848
74.302	18.8926	70.834	13.1393	3.4107	3.06489	3.4018	3.31105
75.344	18.8922	71.759	13.1213	3.4427	3.06684	3.4296	3.32186
76.385	18.884	72.685	13.1103	3.4762	3.07507	3.4602	3.32243
77.427	18.883	73.611	13.091	3.512	3.09316	3.4908	3.32285
78.468	18.9026	74.537	13.0691	3.5486	3.11568	3.5219	3.32846
79.511	18.9098	75.462	13.0585	3.5818	3.1368	3.5545	3.33857
80.552	18.906	76.389	13.0538	3.6139	3.14969	3.5899	3.35402
81.593	18.91	77.315	13.0413	3.6496	3.16074	3.6256	3.37423
82.636	18.9251	78.24	13.0257	3.683	3.17601	3.6634	3.39684
83.677	18.9326	79.166	13.0147	3.7104	3.1837	3.7043	3.4252
84.719	18.9329	80.093	13.0157	3.7392	3.1825	3.7366	3.4523
85.76	18.9319	81.018	13.0076	3.7709	3.18218	3.763	3.45903
86.803	18.9487	81.944	12.9983	3.804	3.19117	3.7922	3.45173
87.845	18.9649	82.87	12.9947	3.8385	3.2073	3.8231	3.44991
88.885	18.9725	83.796	12.9947	3.8747	3.22582	3.8564	3.45567
89.928	18.9811	84.723	12.9941	3.911	3.24748	3.8911	3.47013
90.97	18.9995	85.648	12.9882	3.9481	3.26687	3.9278	3.48978
92.01	19.0109	86.573	12.9839	3.9882	3.28517	3.964	3.51197
93.053	19.0183	87.5	12.9917	4.0237	3.30737	4.0022	3.53359
94.094	19.0236	88.426	12.9931	4.0536	3.31972	4.0392	3.55942
95.136	19.0447	89.352	12.9921	4.0841	3.31885	4.0688	3.57557
96.178	19.0591	90.277	12.9888	4.1143	3.31853	4.0981	3.57599
97.219	19.0674	91.204	12.997	4.1455	3.32069	4.1293	3.57248
98.261	19.0698	92.13	13.003	4.1787	3.32708	4.1607	3.57374
99.302	19.0852	93.056	13.0007	4.2146	3.33911	4.1938	3.58034
100.344	19.094	93.982	13.0012	4.2486	3.35297	4.2294	3.5927
101.385	19.0956	94.908	13.0076	4.2849	3.36293	4.2641	3.61053
102.427	19.0978	95.834	13.0145	4.3227	3.3782	4.2963	3.62541
103.47	19.113	96.76	13.0142	4.3518	3.38968	4.3339	3.63847
104.51	19.1384	97.686	13.0102	4.3783	3.38405	4.3711	3.65868
105.552	19.1568	98.612	13.0204	4.4078	3.37625	4.4004	3.67427
106.594	19.171	99.537	13.0255	4.4389	3.37874	4.4304	3.67665
107.635	19.1955	100.463	13.0216	4.4727	3.38827	4.4626	3.67525
108.677	19.2225	101.389	13.0226	4.5085	3.40203	4.4962	3.68129
109.718	19.2442	102.315	13.0243	4.5455	3.4225	4.5299	3.69154
110.761	19.2575	103.242	13.0323	4.5804	3.43993	4.5643	3.70502
111.802	19.2728	104.167	13.0306	4.618	3.45195	4.5977	3.71877
112.844	19.2989	105.093	13.0286	4.6554	3.46766	4.6326	3.73057
113.886	19.3186	106.019	13.0332	4.6856	3.48152	4.6713	3.74531
114.926	19.3321	106.944	13.0387	4.7159	3.48434	4.7049	3.76525
115.968	19.3502	107.871	13.041	4.7487	3.48748	4.733	3.77213
117.01	19.3725	108.796	13.0389	4.7824	3.49527	4.7637	3.76721
118.052	19.3845	109.723	13.0429	4.817	3.50708	4.7957	3.76581
119.093	19.3891	110.648	13.049	4.8524	3.52235	4.8286	3.77142
120.134	19.3993	111.574	13.0506	4.8866	3.53578	4.8631	3.78195
121.177	19.4237	112.501	13.051	4.9206	3.54596	4.8999	3.7974
122.219	19.4338	113.426	13.0514	4.9581	3.55917	4.9351	3.81481
123.26	19.4422	114.352	13.0587	4.9903	3.57173	4.9721	3.83039
124.302	19.4548	115.277	13.0626	5.0168	3.57487	5.0105	3.84429
125.343	19.479	116.204	13.0593	5.0455	3.56729	5.0403	3.85342
126.386	19.4973	117.13	13.063	5.0759	3.56155	5.0673	3.84949
127.427	19.5045	118.055	13.0672	5.1074	3.56383	5.097	3.83797
128.469	19.5162	118.981	13.0714	5.1397	3.57098	5.1284	3.83432
129.511	19.536	119.907	13.069	5.174	3.58213	5.1615	3.83531
130.553	19.567	120.833	13.0477	5.2093	3.59773	5.1959	3.84513
131.594	19.5762	121.76	13.0642	5.2444	3.61051	5.2306	3.85833
132.635	19.5874	122.685	13.0774	5.2841	3.62773	5.2635	3.87027
133.678	19.6131	123.611	13.0812	5.3204	3.65133	5.2987	3.87981
134.719	19.6334	124.537	13.0821	5.35	3.66325	5.3348	3.89456
135.761	19.6433	125.463	13.0897	5.3805	3.66303	5.3649	3.90705
136.803	19.6572	126.39	13.0941	5.411	3.65892	5.3932	3.90509
137.845	19.6814	127.314	13.0931	5.4429	3.66086	5.4238	3.89736
138.886	19.7044	128.24	13.0908	5.4765	3.66509	5.4549	3.89624
139.927	19.7164	129.167	13.0966	5.5119	3.67549	5.488	3.89778
140.969	19.7278	130.093	13.1002	5.5458	3.68794	5.5238	3.90789
142.011	19.7454	131.02	13.0986	5.5816	3.69996	5.5606	3.92432
143.052	19.7584	131.945	13.0981	5.6192	3.71274	5.5954	3.94131
144.094	19.771	132.871	13.1023	5.6494	3.72866	5.6334	3.95521
145.135	19.7768	133.797	13.1077	5.6758	3.72617	5.6701	3.9722
146.177	19.7932	134.722	13.106	5.7055	3.71967	5.6986	3.9816
147.219	19.8168	135.649	13.1059	5.7369	3.71437	5.7274	3.97374
148.26	19.8252	136.575	13.1071	5.7708	3.71902	5.7588	3.96686
149.302	19.8329	137.5	13.111	5.8074	3.73007	5.7919	3.96658
150.344	19.8464	138.426	13.1091	5.8463	3.74935	5.8254	3.97458
151.385	19.8624	139.353	13.1049	5.8842	3.76992	5.8603	3.98596
152.427	19.8714	140.279	13.108	5.9236	3.79407	5.8959	4.00028
153.469	19.867	141.204	13.1075	5.9608	3.81422	5.9312	4.01404
154.51	19.8726	142.13	13.1044	5.9897	3.82548	5.9689	4.02892
155.552	19.89	143.055	13.0988	6.0183	3.81833	6.0033	4.04619
156.593	19.903	143.982	13.0986	6.0491	3.80924	6.0318	4.05026
157.635	19.9068	144.908	13.1013	6.0802	3.8049	6.0623	4.04549
158.677	19.9197	145.833	13.1005	6.1127	3.8062	6.0926	4.03748
159.718	19.9396	146.759	13.0944	6.1473	3.81162	6.124	4.03538
160.76	19.9514	147.686	13.0941	6.1813	3.82169	6.1576	4.03692
161.801	19.9633	148.611	13.0934	6.2133	3.83035	6.194	4.04857
162.843	19.9814	149.537	13.0915	6.2497	3.8349	6.2296	4.06374
163.885	20.0052	150.462	13.0815	6.2857	3.84671	6.266	4.0796
164.927	20.0228	151.389	13.0802	6.3144	3.85418	6.3062	4.09757
165.969	20.0367	152.315	13.0818	6.3436	3.84887	6.3387	4.11611
167.01	20.0522	153.24	13.0773	6.3746	3.84324	6.3658	4.11569
168.052	20.0711	154.167	13.0704	6.407	3.84194	6.395	4.10319
169.093	20.0828	155.092	13.0673	6.4415	3.84866	6.4258	4.09434
170.136	20.0786	156.018	13.0676	6.4778	3.86219	6.4594	4.09336
171.177	20.0784	156.944	13.0645	6.5139	3.87855	6.4948	4.10066
172.219	20.0872	157.87	13.0574	6.5501	3.89382	6.531	4.11625
173.261	20.097	158.796	13.0553	6.59	3.9106	6.5652	4.13015
174.303	20.0957	159.722	13.055	6.6247	3.92923	6.6015	4.13843
175.343	20.0989	160.648	13.0518	6.6532	3.93389	6.6377	4.15135
176.386	20.1105	161.574	13.0461	6.6833	3.92912	6.6675	4.15879
177.427	20.123	162.5	13.0384	6.7134	3.9223	6.6959	4.15444
178.469	20.123	163.426	13.0397	6.7449	3.91819	6.7278	4.14503
179.51	20.1239	164.352	13.0361	6.7783	3.92143	6.7608	4.14545
180.553	20.142	165.278	13.032	6.8146	3.92923	6.7957	4.15022
181.594	20.1634	166.204	13.0249	6.8501	3.94374	6.8328	4.16244
182.635	20.1758	167.13	13.0221	6.8868	3.95804	6.8688	4.17858
183.677	20.191	168.057	13.0203	6.9238	3.97288	6.9034	4.19164
184.72	20.2069	168.982	13.0131	6.953	3.98317	6.9421	4.20245
185.761	20.2175	169.907	13.005	6.9794	3.9758	6.9778	4.21748
186.803	20.219	170.834	13.0037	7.0082	3.96346	7.0058	4.2252
187.844	20.223	171.76	13.0017	7.0386	3.95327	7.034	4.21383
188.886	20.2293	172.686	12.9943	7.072	3.95652	7.0641	4.20049
189.927	20.2373	173.612	12.9863	7.1082	3.96497	7.0955	4.19248
190.969	20.2359	174.538	12.9829	7.1473	3.98284	7.1271	4.19305
192.01	20.2326	175.463	12.9808	7.1832	4.00266	7.1602	4.19459
193.051	20.2327	176.389	12.9716	7.2193	4.01847	7.1935	4.20175
194.094	20.2374	177.316	12.9635	7.2545	4.02876	7.2263	4.20835
195.135	20.2243	178.241	12.9574	7.283	4.03374	7.2633	4.21621
196.177	20.2103	179.167	12.9555	7.311	4.02356	7.2988	4.23053
197.219	20.1978	180.093	12.9484	7.342	4.0149	7.3278	4.23868
198.26	20.1921	181.019	12.9363	7.3739	4.01273	7.3576	4.2325
199.302	20.1847	181.946	12.9302	7.4072	4.01587	7.3891	4.2259
200.343	20.1704	182.871	12.9271	7.4427	4.02519	7.4216	4.22365
201.385	20.1553	183.797	12.9181	7.4787	4.03742	7.4567	4.23039
202.427	20.1398	184.722	12.9085	7.5121	4.04869	7.4947	4.24387
203.468	20.1128	185.648	12.9029	7.549	4.05757	7.5313	4.26268
204.51	20.0761	186.575	12.8968	7.5849	4.07013	7.5682	4.27715
205.552	20.0369	187.499	12.8904	7.6134	4.07674	7.608	4.29371
206.593	20.0019	188.426	12.8796	7.642	4.071	7.6393	4.30719
207.635	19.9581	189.352	12.8738	7.6734	4.0619	7.6648	4.29975
208.676	19.903	190.278	12.8705	7.7062	4.06114	7.6936	4.28374
209.718	19.8381	191.204	12.864	7.7404	4.06515	7.7241	4.27083
210.76	19.7602	192.129	12.8546	7.7759	4.07435	7.7572	4.26788
211.802	19.6732	193.054	12.8505	7.8118	4.08562	7.7913	4.27378
212.844	19.563	193.98	12.8475	7.8482	4.09872	7.827	4.28417
213.885	19.4443	194.907	12.8421	7.8876	4.11421	7.8611	4.29427
214.927	19.3165	195.834	12.8335	7.9236	4.13154	7.8966	4.30354
215.969	19.1748	196.759	12.827	7.9527	4.13944	7.9333	4.31505
217.011	19.0232	197.685	12.8241	7.983	4.13132	7.9651	4.32586
218.052	18.8773	198.611	12.8212	8.0132	4.12417	7.9942	4.32572
219.094	18.7457	199.537	12.813	8.0447	4.11832	8.026	4.31814
220.136	18.6288	200.463	12.8087	8.078	4.11778	8.0582	4.31365
221.178	18.5131	201.389	12.8049	8.1131	4.12471	8.0916	4.31491
222.219	18.4214	202.314	12.7996	8.1461	4.13305	8.1278	4.32179
223.261	18.3497	203.241	12.7951	8.1799	4.13825	8.1648	4.33513
224.302	18.2966	204.167	12.7872	8.2182	4.14692	8.1994	4.34917
225.344	18.242	205.094	12.7859	8.2515	4.16034	8.2367	4.35886
226.385	18.1977	206.018	12.7818	8.2787	4.16121	8.2729	4.37107
227.427	18.1761	206.945	12.7762	8.3087	4.15298	8.3019	4.37613
228.468	18.16	207.87	12.7692	8.3408	4.14702	8.3305	4.36644
229.511	18.1532	208.797	12.7672	8.3752	4.148	8.3612	4.35479
230.552	18.1454	209.724	12.7666	8.4129	4.15969	8.393	4.34861
231.594	18.1456	210.648	12.7615	8.4512	4.17778	8.4261	4.34847
232.636	18.1572	211.574	12.7566	8.4873	4.19489	8.4602	4.35465
233.678	18.1614	212.501	12.7579	8.5239	4.20605	8.494	4.36139
234.718	18.1684	213.426	12.7586	8.5593	4.21677	8.5275	4.3663
235.76	18.1858	214.353	12.7541	8.5877	4.21948	8.5654	4.37346
236.803	18.2014	215.278	12.7525	8.616	4.2093	8.6023	4.38708
237.844	18.2205	216.205	12.7557	8.6466	4.19847	8.6327	4.39578
238.885	18.2351	217.13	12.7585	8.6781	4.19208	8.6639	4.39269
239.926	18.2556	218.056	12.7596	8.7115	4.19392	8.6956	4.38792
240.969	18.2826	218.982	12.759	8.7469	4.19825	8.7283	4.38385
242.01	18.2972	219.908	12.7621	8.7823	4.2094	8.763	4.3868
243.052	18.3111	220.834	12.7677	8.8161	4.21764	8.8008	4.39466
244.093	18.3322	221.759	12.7711	8.8531	4.22738	8.8376	4.40926
245.135	18.3565	222.685	12.7713	8.8897	4.23854	8.8761	4.424
246.176	18.3798	223.612	12.7737	8.919	4.24623	8.9157	4.44071
247.218	18.3958	224.537	12.7811	8.9478	4.24049	8.9455	4.45138
248.259	18.4117	225.463	12.786	8.9788	4.23096	8.9717	4.44282
249.302	18.4367	226.389	12.7872	9.011	4.2263	8.9995	4.42134
250.343	18.457	227.315	12.7892	9.0436	4.22641	9.0285	4.40477
251.384	18.4736	228.241	12.7966	9.0775	4.23182	9.0585	4.39438
252.427	18.4922	229.166	12.7997	9.1115	4.23875	9.0899	4.39143
253.469	18.5192	230.092	12.8014	9.1449	4.24482	9.1246	4.39424
254.51	18.5407	231.018	12.8038	9.1822	4.25207	9.1584	4.40238
255.552	18.5557	231.944	12.8112	9.2187	4.2654	9.1933	4.41095
256.594	18.5759	232.87	12.8145	9.2483	4.27222	9.2303	4.42148
257.635	18.598	233.796	12.8145	9.2782	4.26745	9.2636	4.43285
258.677	18.6162	234.722	12.8192	9.3086	4.25911	9.2933	4.43341
259.719	18.6318	235.648	12.8244	9.3397	4.25651	9.3257	4.4285
260.76	18.6513	236.574	12.8277	9.373	4.25413	9.3587	4.42625
261.802	18.6715	237.5	12.8305	9.408	4.25966	9.3928	4.42878
262.844	18.6884	238.425	12.8326	9.4425	4.27016	9.4284	4.43481
263.885	18.6961	239.352	12.84	9.4775	4.27753	9.4651	4.44591
264.928	18.7043	240.278	12.8431	9.517	4.289	9.4999	4.45587
265.969	18.7191	241.204	12.8449	9.552	4.30352	9.5377	4.46486
267.011	18.7313	242.13	12.8461	9.5796	4.3098	9.5747	4.47637
268.053	18.7323	243.056	12.8539	9.6094	4.29778	9.6025	4.48185
269.094	18.7418	243.981	12.8597	9.6416	4.28976	9.6295	4.46921
270.136	18.7577	244.908	12.864	9.6761	4.28933	9.6593	4.4511
271.177	18.7761	245.834	12.8641	9.7115	4.2968	9.6908	4.44155
272.219	18.7926	246.76	12.8724	9.7476	4.30655	9.7236	4.44071
273.261	18.8032	247.686	12.8785	9.7825	4.31619	9.7572	4.44464
274.302	18.817	248.612	12.8793	9.8186	4.32366	9.7914	4.44942
275.343	18.8384	249.537	12.8816	9.8551	4.33352	9.8256	4.45714
276.385	18.8527	250.464	12.8882	9.8847	4.33904	9.8646	4.46528
277.427	18.867	251.39	12.8928	9.9127	4.33113	9.9036	4.48325
278.469	18.8849	252.314	12.8984	9.9428	4.31955	9.9352	4.49687
279.51	18.9037	253.241	12.9014	9.9737	4.31088	9.9659	4.49575
280.553	18.9202	254.168	12.9077	10.0066	4.30893	9.9966	4.48676
281.593	18.931	255.093	12.9143	10.0417	4.31381	10.0277	4.47834
282.635	18.9513	256.019	12.9185	10.0786	4.32431	10.0615	4.47497
283.677	18.9683	256.945	12.9207	10.113	4.33774	10.0985	4.48115
284.718	18.9806	257.871	12.9299	10.1499	4.34651	10.1341	4.49336
285.76	18.9899	258.797	12.9373	10.1881	4.35918	10.1691	4.50193
286.801	19.0007	259.722	12.9428	10.2183	4.36741	10.2071	4.51161
287.843	19.0188	260.649	12.9487	10.2469	4.36178	10.2389	4.51905
288.885	19.0286	261.574	12.9547	10.278	4.35019	10.2651	4.51218
289.927	19.0371	262.501	12.9681	10.3111	4.34554	10.294	4.49603
290.968	19.0489	263.426	12.9742	10.3455	4.34879	10.3244	4.48241
292.01	19.0661	264.352	12.9786	10.3809	4.35572	10.3569	4.47764
293.052	19.0796	265.278	12.9881	10.4163	4.36666	10.3916	4.4803
294.093	19.0825	266.204	13.0009	10.4514	4.37359	10.4285	4.49097
295.134	19.0872	267.13	13.0112	10.49	4.38268	10.4632	4.50221
296.177	19.1001	268.055	13.0192	10.5249	4.39427	10.4988	4.50993
297.218	19.1083	268.981	13.0308	10.5532	4.39557	10.5364	4.51695
298.26	19.1133	269.907	13.0472	10.5814	4.38539	10.5694	4.52495
299.302	19.1179	270.833	13.0596	10.6115	4.37185	10.5992	4.52341
300.344	19.1276	271.759	13.0722	10.6433	4.3659	10.6318	4.51597
301.385	19.1378	272.685	13.087	10.6778	4.36536	10.666	4.51302
302.427	19.1466	273.611	13.1058	10.7155	4.37564	10.7019	4.51695
303.468	19.1544	274.537	13.1218	10.7525	4.38756	10.7383	4.52355
304.511	19.1704	275.463	13.1381	10.7902	4.40294	10.7732	4.53155
305.553	19.1878	276.389	13.1564	10.8297	4.41702	10.8061	4.53422
306.594	19.1987	277.314	13.1753	10.8598	4.42893	10.8408	4.53422
307.636	19.2121	278.241	13.1969	10.8855	4.41983	10.8753	4.53689
308.678	19.2288	279.167	13.2181	10.9135	4.40272	10.903	4.53703
309.719	19.2438	280.093	13.236	10.9437	4.38474	10.9301	4.52341
310.76	19.2556	281.019	13.2614	10.9761	4.38182	10.96	4.5081
311.803	19.2661	281.945	13.2843	11.0098	4.3816	10.991	4.49982
312.845	19.2823	282.871	13.3062	11.0465	4.3907	11.0238	4.49743
313.886	19.3003	283.797	13.3288	11.0819	4.40207	11.0574	4.50108
314.927	19.3089	284.722	13.36	11.1172	4.41128	11.0917	4.50726
315.969	19.3134	285.648	13.3889	11.1535	4.41907	11.1243	4.5126
317.011	19.3265	286.575	13.4154	11.1836	4.42406	11.1612	4.51765
318.052	19.3427	287.5	13.4383	11.2105	4.41691	11.2002	4.53071
319.094	19.3533	288.427	13.4696	11.241	4.40348	11.2318	4.54208
320.136	19.3559	289.352	13.4993	11.2728	4.3973	11.2623	4.54096
321.177	19.3668	290.278	13.5246	11.3065	4.39763	11.2939	4.53436
322.219	19.3762	291.204	13.5519	11.3416	4.40489	11.3256	4.52776
323.26	19.3844	292.13	13.5838	11.3775	4.41322	11.3593	4.52832
324.302	19.3873	293.057	13.6173	11.4109	4.42341	11.3955	4.53295
325.344	19.3929	293.982	13.6441	11.4477	4.42741	11.4316	4.54292
326.385	19.4027	294.908	13.6734	11.4871	4.43965	11.4674	4.55219
327.427	19.4096	295.834	13.7065	11.5183	4.45005	11.5059	4.56117
328.468	19.4118	296.76	13.7394	11.5473	4.44799	11.5374	4.56932
329.51	19.4171	297.686	13.7706	11.5788	4.43781	11.5626	4.5623
330.552	19.4276	298.611	13.804	11.6117	4.43239	11.5905	4.54236
331.594	19.4348	299.537	13.8393	11.6453	4.43261	11.621	4.52706
332.634	19.4409	300.463	13.8735	11.6801	4.43651	11.6538	4.52256
333.676	19.4532	301.389	13.908	11.7149	4.44138	11.689	4.52664
334.718	19.4628	302.315	13.9397	11.7489	4.44658	11.7255	4.53646
335.76	19.4692	303.241	13.9747	11.7868	4.45156	11.7607	4.54896
336.802	19.471	304.167	14.0099	11.8228	4.46261	11.7962	4.55598
337.843	19.4782	305.092	14.0454	11.8514	4.46564	11.8344	4.56623
338.885	19.4884	306.018	14.0764	11.8802	4.45611	11.8681	4.57648
339.927	19.4988	306.944	14.1095	11.9102	4.4429	11.8977	4.57634
340.969	19.5005	307.87	14.1455	11.9406	4.43499	11.9295	4.56749
342.01	19.5043	308.797	14.181	11.973	4.4312	11.962	4.56146
343.053	19.5152	309.723	14.2101	12.0089	4.43532	11.9955	4.56005
344.093	19.5245	310.648	14.2406	12.0453	4.4442	12.0306	4.56244
345.135	19.5269	311.573	14.2743	12.0805	4.45535	12.0671	4.57044
346.177	19.5308	312.499	14.3078	12.1202	4.46553	12.101	4.57788
347.22	19.5408	313.426	14.3362	12.1544	4.4794	12.1378	4.5842
348.261	19.5505	314.352	14.3649	12.1817	4.48059	12.1744	4.59206
349.302	19.5569	315.278	14.3943	12.2111	4.46976	12.2027	4.59473
350.344	19.5601	316.204	14.4267	12.2419	4.45849	12.2299	4.58223
351.386	19.5677	317.129	14.4557	12.2748	4.45395	12.2598	4.56483
352.428	19.5743	318.056	14.4859	12.3098	4.45633	12.2912	4.55472
353.469	19.5789	318.981	14.5164	12.3462	4.46597	12.324	4.55289
354.51	19.5849	319.907	14.5497	12.3812	4.47474	12.3579	4.55612
355.553	19.5936	320.834	14.5771	12.4171	4.4821	12.3929	4.5623
356.594	19.6024	321.759	14.6044	12.4554	4.49131	12.4274	4.5689
357.635	19.6031	322.686	14.6369	12.4877	4.50041	12.4655	4.57592
358.678	19.6066	323.611	14.6657	12.5159	4.49813	12.5047	4.58954
359.72	19.6165	324.538	14.6946	12.5469	4.48709	12.5366	4.60133
360.761	19.623	325.464	14.7199	12.5787	4.47875	12.5671	4.59838
361.802	19.6232	326.389	14.7531	12.6128	4.47896	12.5989	4.5894
362.844	19.6208	327.315	14.7855	12.6484	4.48221	12.6319	4.58476
363.886	19.6281	328.241	14.8107	12.6846	4.49174	12.666	4.5835
364.927	19.6394	329.167	14.8394	12.7195	4.49889	12.7021	4.58785
365.969	19.644	330.094	14.8686	12.7572	4.50745	12.7373	4.59459
367.011	19.6449	331.019	14.8991	12.7949	4.51849	12.7731	4.60021
368.052	19.65	331.945	14.9274	12.8241	4.52456	12.8112	4.60821
369.094	19.6604	332.871	14.9511	12.852	4.51622	12.8421	4.61551
370.135	19.6658	333.797	14.9808	12.8813	4.49922	12.8678	4.60666
371.177	19.6714	334.723	15.011	12.9116	4.48871	12.8959	4.58827
372.219	19.6794	335.648	15.0361	12.9427	4.4821	12.9253	4.57255
373.26	19.6884	336.574	15.0605	12.9754	4.4807	12.9562	4.56314
374.301	19.6969	337.5	15.0876	13.0095	4.48416	12.9894	4.56188
375.343	19.7008	338.426	15.1152	13.0418	4.48947	13.0245	4.56581
376.385	19.7075	339.353	15.1416	13.0773	4.49228	13.0588	4.57325
377.426	19.7128	340.277	15.1665	13.115	4.50171	13.0929	4.57971
378.468	19.7185	341.203	15.1916	13.1455	4.50885	13.1306	4.58645
379.51	19.7193	342.13	15.2212	13.1748	4.50528	13.1648	4.59613
380.551	19.7208	343.055	15.25	13.2059	4.49662	13.194	4.59754
381.593	19.7273	343.982	15.2734	13.2377	4.49088	13.2262	4.5894
382.635	19.73	344.907	15.2996	13.2716	4.49131	13.2593	4.58462
383.677	19.7282	345.833	15.3286	13.3083	4.49824	13.293	4.58617
384.718	19.7244	346.759	15.3536	13.3461	4.51015	13.3277	4.58897
385.76	19.73	347.685	15.3748	13.3835	4.52261	13.3631	4.59473
386.803	19.7282	348.611	15.4001	13.4243	4.53745	13.3961	4.60021
387.844	19.7227	349.536	15.4267	13.4579	4.55001	13.4318	4.60091
388.886	19.7176	350.463	15.4529	13.4831	4.54871	13.47	4.60807
389.927	19.7212	351.389	15.4765	13.5105	4.52911	13.5007	4.61481
390.969	19.7231	352.315	15.4974	13.5407	4.5121	13.5283	4.60737
392.011	19.7211	353.241	15.5224	13.5741	4.5069	13.5586	4.59319
393.052	19.7165	354.167	15.5452	13.6099	4.51026	13.5898	4.58238
394.094	19.7191	355.093	15.5675	13.6463	4.52055	13.6234	4.57915
395.136	19.7209	356.018	15.5893	13.6799	4.53008	13.658	4.58238
396.178	19.7245	356.944	15.6141	13.714	4.5342	13.6935	4.58954
397.219	19.7249	357.871	15.6389	13.7504	4.53788	13.7279	4.59515
398.261	19.7296	358.796	15.6609	13.7831	4.54416	13.7659	4.60189
399.303	19.7369	359.722	15.6826	13.8123	4.54254	13.8042	4.61439
400.344	19.7368	360.649	15.708	13.8444	4.53517	13.8354	4.62267
401.386	19.7383	361.574	15.7328	13.8771	4.53181	13.8655	4.61818
402.428	19.7431	362.501	15.7541	13.9105	4.53138	13.8969	4.60765
403.469	19.7497	363.426	15.7723	13.9449	4.53333	13.9284	4.59993
404.511	19.7525	364.353	15.795	13.9814	4.54048	13.9619	4.59599
405.552	19.7583	365.278	15.819	14.015	4.54882	13.998	4.59838
406.594	19.7653	366.204	15.837	14.0505	4.55109	14.0341	4.6068
407.636	19.7729	367.13	15.8579	14.0882	4.56062	14.0689	4.61453
408.677	19.7751	368.057	15.8803	14.119	4.56495	14.1071	4.62155
409.718	19.7745	368.982	15.9031	14.1474	4.55932	14.1401	4.62829
410.76	19.7807	369.907	15.9224	14.1776	4.54773	14.1656	4.62197
411.802	19.7944	370.833	15.9412	14.2083	4.53777	14.193	4.60372
412.844	19.7998	371.76	15.9639	14.2413	4.53485	14.2229	4.58603
413.885	19.8019	372.686	15.9845	14.2756	4.53625	14.2552	4.57901
414.927	19.8125	373.612	16.0026	14.3104	4.54243	14.2904	4.58111
415.969	19.8255	374.537	16.0212	14.344	4.54828	14.3275	4.59024
417.009	19.8397	375.463	16.043	14.3816	4.55326	14.3639	4.60245
418.051	19.8473	376.389	16.0634	14.421	4.56474	14.4015	4.61298
419.094	19.8555	377.315	16.0826	14.4525	4.576	14.4414	4.62421
420.135	19.8655	378.241	16.1009	14.4826	4.5734	14.4745	4.63671
421.176	19.8767	379.166	16.1197	14.5139	4.56441	14.5031	4.63334
422.218	19.8809	380.092	16.1427	14.5459	4.55759	14.5346	4.62141
423.26	19.8883	381.019	16.164	14.5803	4.5564	14.5667	4.61298
424.302	19.8971	381.944	16.1821	14.6172	4.56051	14.6001	4.60891
425.343	19.902	382.87	16.2004	14.6539	4.57004	14.6354	4.61046
426.385	19.9041	383.796	16.2208	14.6911	4.58055	14.6703	4.61523
427.426	19.9069	384.722	16.2411	14.7306	4.59214	14.7017	4.61705
428.469	19.9135	385.648	16.2574	14.7628	4.60123	14.736	4.61509
429.51	19.9126	386.574	16.2751	14.7894	4.59625	14.7726	4.61874
430.552	19.9062	387.499	16.2972	14.8175	4.57773	14.8032	4.62197
431.594	19.9078	388.425	16.3174	14.8461	4.56095	14.8314	4.61579
432.635	19.916	389.352	16.3337	14.8766	4.54903	14.8615	4.60315
433.677	19.9261	390.278	16.3538	14.9089	4.54535	14.8927	4.5922
434.719	19.9239	391.203	16.3766	14.9435	4.54622	14.925	4.58729
435.761	19.9216	392.129	16.3987	14.9769	4.55282	14.9584	4.58785
436.802	19.9245	393.056	16.4154	15.01	4.55553	14.9934	4.59164
437.844	19.9322	393.981	16.4323	15.0465	4.5604	15.0266	4.59642
438.886	19.9264	394.908	16.455	15.081	4.56614	15.0635	4.59993
439.928	19.9251	395.833	16.4766	15.1108	4.56842	15.103	4.61088
440.969	19.9285	396.759	16.4937	15.1425	4.56365	15.135	4.62211
442.011	19.9293	397.685	16.5117	15.1757	4.55932	15.1648	4.61832
443.053	19.9324	398.612	16.5314	15.2097	4.55997	15.1964	4.60891
444.094	19.9307	399.538	16.5521	15.2453	4.5656	15.2275	4.60077
445.136	19.9351	400.463	16.5716	15.282	4.57264	15.2598	4.59613
446.178	19.9383	401.389	16.5896	15.3158	4.5799	15.2948	4.59501
447.219	19.9409	402.315	16.6111	15.3509	4.58412	15.3302	4.60105
448.261	19.9398	403.241	16.6335	15.3888	4.58867	15.3643	4.60554
449.303	19.9435	404.167	16.6538	15.4194	4.59506	15.4021	4.60863
450.344	19.9486	405.093	16.6723	15.4465	4.589	15.4376	4.61621
451.385	19.9489	406.019	16.6941	15.4764	4.57557	15.4646	4.61551
452.427	19.9521	406.945	16.7138	15.5076	4.56614	15.4921	4.60077
453.469	19.9607	407.871	16.7341	15.5406	4.56225	15.523	4.58392
454.511	19.9671	408.797	16.7504	15.5746	4.56344	15.5562	4.57676
455.552	19.9704	409.723	16.7716	15.6094	4.56842	15.5909	4.57816
456.594	19.9743	410.649	16.7962	15.6439	4.57459	15.6264	4.58448
457.635	19.9785	411.574	16.8161	15.6817	4.58098	15.6619	4.59108
458.677	19.9894	412.5	16.8341	15.7211	4.59463	15.6983	4.5988
459.718	19.9978	413.427	16.8558	15.7526	4.60557	15.737	4.61003
460.76	20.0016	414.352	16.8812	15.7823	4.60297	15.7704	4.61986
461.802	20.0082	415.278	16.9022	15.8135	4.59289	15.7991	4.61762
462.844	20.0234	416.204	16.9197	15.8444	4.58499	15.83	4.60652
463.885	20.0304	417.13	16.9394	15.8779	4.57914	15.8613	4.59656
464.926	20.0301	418.056	16.9604	15.9139	4.58239	15.8934	4.59164
465.969	20.0374	418.981	16.9808	15.9504	4.59116	15.9278	4.59122
467.01	20.0434	419.907	17.0015	15.9852	4.59993	15.9643	4.59557
468.052	20.0494	420.833	17.0183	16.0241	4.60752	15.9972	4.60344
469.093	20.0534	421.759	17.0403	16.0586	4.61705	16.0315	4.60554
470.135	20.0569	422.685	17.0594	16.0848	4.61488	16.0694	4.6106
471.177	20.0675	423.61	17.0753	16.1126	4.59928	16.1014	4.61733
472.218	20.072	424.536	17.0971	16.1423	4.58434	16.1286	4.61186
473.26	20.0767	425.462	17.1194	16.1732	4.57438	16.1581	4.59754
474.301	20.0795	426.388	17.1437	16.207	4.57318	16.1894	4.58659
475.344	20.0845	427.315	17.1614	16.2425	4.57773	16.2235	4.5828
476.386	20.0916	428.24	17.1807	16.2772	4.58651	16.2596	4.58841
477.427	20.0951	429.166	17.2061	16.3132	4.59224	16.2968	4.59922
478.469	20.0973	430.092	17.2267	16.3529	4.60178	16.3325	4.60975
479.511	20.107	431.018	17.2436	16.3893	4.61412	16.3719	4.6193
480.552	20.1092	431.945	17.2618	16.4191	4.61964	16.4113	4.63376
481.594	20.1107	432.87	17.2852	16.4503	4.61185	16.4414	4.64106
482.636	20.1114	433.796	17.3062	16.4828	4.60297	16.4703	4.63278
483.677	20.1173	434.722	17.3248	16.517	4.60026	16.5002	4.61846
484.72	20.1234	435.648	17.3444	16.5527	4.60156	16.5307	4.60596
485.761	20.1252	436.575	17.368	16.5889	4.60654	16.5633	4.59894
486.802	20.122	437.5	17.3901	16.6222	4.61282	16.5983	4.5988
487.844	20.1259	438.425	17.4074	16.6566	4.61076	16.6333	4.60301
488.885	20.1316	439.352	17.427	16.6921	4.61369	16.6682	4.60835
489.928	20.1394	440.278	17.4482	16.7209	4.61336	16.7064	4.61537
490.969	20.1387	441.204	17.4712	16.7481	4.60416	16.741	4.62464
492.011	20.1422	442.13	17.491	16.7777	4.5903	16.7676	4.62337
493.053	20.149	443.056	17.5083	16.8085	4.58066	16.795	4.60709
494.094	20.1526	443.982	17.53	16.8404	4.57697	16.8245	4.5901
495.135	20.154	444.908	17.5531	16.8729	4.57762	16.8558	4.58013
496.177	20.1515	445.834	17.5739	16.9078	4.5799	16.8897	4.57816
497.219	20.156	446.759	17.5916	16.9411	4.58542	16.9261	4.58294
498.26	20.1559	447.686	17.6163	16.9771	4.5916	16.9624	4.59543
499.302	20.1528	448.612	17.6389	17.0164	4.60134	16.9972	4.60414
500.01	20.1524	449.538	17.6561	17.0497	4.61282	17.0351	4.61003
500.021	20.1523	450.464	17.6751	17.0798	4.61358	17.07	4.61874
499.506	19.4475	451.389	17.6969	17.1116	4.60676	17.0986	4.6179
498.888	18.6655	452.315	17.72	17.1432	4.60134	17.129	4.60751
498.078	17.8789	453.241	17.7401	17.1766	4.59928	17.1602	4.59726
497.085	17.0929	454.167	17.7582	17.2125	4.6034	17.1919	4.59136
496.042	16.389	455.093	17.78	17.2489	4.61152	17.2249	4.58827
495	15.7794	456.018	17.8028	17.2839	4.61943	17.2602	4.58982
493.959	15.2435	456.944	17.8256	17.3221	4.62679	17.294	4.59487
492.917	14.7552	457.871	17.8426	17.356	4.63329	17.3286	4.59754
491.875	14.308	458.796	17.8625	17.3817	4.63026	17.3673	4.60358
490.834	13.9019	459.722	17.8853	17.4087	4.61369	17.4007	4.61368
489.792	13.5259	460.648	17.9056	17.4384	4.59625	17.4283	4.61116
488.751	13.1725	461.573	17.9254	17.4698	4.58726	17.4584	4.59922
487.709	12.8442	462.499	17.9428	17.5041	4.58791	17.4902	4.58855
486.667	12.53	463.426	17.9687	17.5397	4.59257	17.5242	4.5856
485.626	12.251	464.352	17.9891	17.5749	4.60156	17.5592	4.58897
484.583	11.9747	465.277	18.0067	17.6102	4.60752	17.5952	4.59627
483.541	11.7081	466.203	18.0274	17.6496	4.61585	17.6309	4.60358
482.5	11.4632	467.13	18.0509	17.6864	4.62961	17.6694	4.6113
481.459	11.2321	468.055	18.0717	17.7165	4.63524	17.709	4.62492
480.416	11.0098	468.981	18.0908	17.7481	4.62961	17.7401	4.6346
479.375	10.7955	469.907	18.1106	17.7809	4.62311	17.7684	4.6266
478.333	10.5865	470.833	18.1355	17.8146	4.61856	17.7983	4.61003
477.291	10.395	471.759	18.1574	17.8492	4.61878	17.8278	4.59838
476.25	10.2118	472.685	18.1744	17.8852	4.6243	17.8582	4.58855
475.208	10.0257	473.611	18.1917	17.9175	4.6282	17.8917	4.58294
474.166	9.85604	474.537	18.215	17.9511	4.62701	17.9269	4.58574
473.125	9.68991	475.463	18.2384	17.9883	4.62939	17.9604	4.59291
472.083	9.53032	476.388	18.2562	18.0189	4.63264	17.997	4.59642
471.041	9.37339	477.315	18.2769	18.0457	4.62409	18.0349	4.6054
470	9.22678	478.242	18.299	18.0759	4.61141	18.0644	4.61144
468.958	9.08395	479.167	18.3218	18.1075	4.60037	18.0925	4.60231
467.916	8.94161	480.092	18.3417	18.1412	4.59907	18.1238	4.58968
466.874	8.80529	481.019	18.3604	18.1757	4.60275	18.1565	4.58336
465.833	8.66815	481.945	18.3829	18.2109	4.60946	18.1912	4.58434
464.792	8.53784	482.871	18.4066	18.2451	4.61531	18.2283	4.59192
463.75	8.41675	483.797	18.4255	18.2822	4.62062	18.2651	4.60217
462.709	8.29519	484.722	18.4453	18.3217	4.63112	18.3011	4.6113
461.666	8.17543	485.649	18.4642	18.3544	4.64087	18.3396	4.61944
460.625	8.0556	486.575	18.4853	18.3845	4.63979	18.3735	4.62604
459.584	7.94452	487.501	18.5037	18.4168	4.63145	18.4011	4.62492
458.542	7.8372	488.425	18.5226	18.4497	4.62733	18.4305	4.6113
457.501	7.72414	489.352	18.5459	18.4833	4.62571	18.4616	4.59824
456.459	7.61931	490.278	18.5696	18.5191	4.62712	18.4943	4.59122
455.417	7.5187	491.204	18.5876	18.5548	4.63329	18.5286	4.59248
454.376	7.41404	492.13	18.6062	18.5892	4.63741	18.5653	4.59599
453.333	7.31508	493.056	18.63	18.6258	4.64325	18.6006	4.60526
452.292	7.22387	493.981	18.6542	18.6591	4.64704	18.637	4.61088
451.25	7.1273	494.907	18.6751	18.6858	4.64477	18.6753	4.6207
450.209	7.03224	495.833	18.6964	18.7133	4.62777	18.7067	4.62871
449.167	6.93984	496.76	18.7181	18.7427	4.6139	18.7345	4.62281
448.125	6.85105	497.685	18.7411	18.7733	4.60297	18.7644	4.60821
447.084	6.7663	498.611	18.7671	18.8063	4.6008	18.7957	4.59782
446.042	6.67915	499.537	18.7872	18.8417	4.60318	18.829	4.59333
445	6.59668	500	18.7958	18.8774	4.61304	18.8634	4.59417
443.959	6.6323	500.01	18.7959	18.9119	4.61867	18.899	4.60021
442.917	6.5844	499.622	18.2979	18.9488	4.62625	18.932	4.60568
441.876	6.466	499.101	17.7156	18.9837	4.63253	18.9671	4.60877
440.833	6.36741	498.451	17.1269	19.0124	4.63275	19.0038	4.61312
439.791	6.27621	497.678	16.5399	19.0428	4.62344	19.0339	4.61593
438.75	6.18715	496.797	15.9539	19.0755	4.61672	19.0618	4.60765
437.708	6.10677	495.871	15.4124	19.1092	4.61434	19.0925	4.59501
436.666	6.02319	494.945	14.9309	19.1446	4.6191	19.1241	4.58715
435.625	5.94838	494.018	14.4869	19.1815	4.62625	19.1573	4.58574
434.583	5.8674	493.093	14.0812	19.2154	4.63492	19.1923	4.58869
433.541	5.79569	492.167	13.7018	19.249	4.63686	19.2284	4.59613
432.5	5.72481	491.241	13.3514	19.2859	4.63665	19.2622	4.60287
431.458	5.65093	490.314	13.0216	19.3179	4.6412	19.2981	4.60526
430.416	5.58254	489.389	12.7119	19.3447	4.63524	19.3349	4.61326
429.375	5.51242	488.463	12.4175	19.3739	4.62127	19.364	4.61509
428.333	5.44657	487.539	12.1367	19.4053	4.61066	19.3921	4.60624
427.291	5.38116	486.611	11.8755	19.4384	4.60708	19.4229	4.59192
426.251	5.32048	485.685	11.621	19.4727	4.6086	19.4558	4.58532
425.208	5.25726	484.759	11.3746	19.5081	4.61358	19.4915	4.58603
424.166	5.19686	483.834	11.1477	19.5429	4.62062	19.5288	4.59627
423.125	5.13413	482.907	10.924	19.5806	4.62614	19.5652	4.60695
422.083	5.07762	481.981	10.7103	19.6209	4.63816	19.6007	4.61579
421.042	5.02063	481.055	10.5028	19.6551	4.65105	19.6385	4.62155
420	4.96008	480.13	10.3063	19.6849	4.65127	19.6727	4.63081
418.959	4.90088	479.204	10.1172	19.7156	4.6413	19.7005	4.62815
417.916	4.84802	478.278	9.92918	19.7465	4.63058	19.7297	4.61453
416.875	4.7947	477.351	9.74956	19.7795	4.62354	19.7607	4.60105
415.834	4.74204	476.425	9.58116	19.8145	4.62279	19.7924	4.59599
414.792	4.68437	475.5	9.41915	19.8503	4.62939	19.8249	4.59052
413.75	4.63326	474.574	9.25365	19.8845	4.6347	19.8599	4.59206
412.709	4.58092	473.648	9.09545	19.9222	4.64055	19.8942	4.59656
411.667	4.52777	472.722	8.94653	19.9574	4.64769	19.9287	4.60147
410.626	4.4749	471.796	8.80105	19.9835	4.64499	19.968	4.60821
409.584	4.42709	470.871	8.65734	20.0103	4.63004	20.0033	4.6186
408.542	4.38285	469.945	8.51583	20.0398	4.61293	20.0324	4.62155
407.501	4.33359	469.019	8.3826	20.0717	4.60264	20.0633	4.61144
406.459	4.285	468.093	8.25112	20.1062	4.60318	20.0953	4.60231
405.417	4.23649	467.167	8.1227	20.1434	4.61066	20.1294	4.59852
404.376	4.19213	466.241	7.99932	20.1808	4.62268	20.1639	4.60063
403.334	4.14683	465.316	7.87679	20.2174	4.63286	20.1989	4.60301
402.292	4.1024	464.39	7.76255	20.2574	4.64304	20.2322	4.6068
401.25	4.05563	463.463	7.64311	20.2929	4.65289	20.2688	4.60821
400.209	4.013	462.537	7.53279	20.3219	4.65484	20.3079	4.61425
399.167	3.96607	461.612	7.42319	20.3518	4.64401	20.3395	4.62056
398.126	3.92204	460.686	7.31718	20.383	4.63318	20.3675	4.61509
397.083	3.94335	459.76	7.20976	20.4159	4.62658	20.3975	4.60049
396.042	3.90044	458.834	7.10912	20.4506	4.62668	20.4277	4.58968
395.001	3.8507	457.908	7.01061	20.4861	4.62907	20.4598	4.58392
393.958	3.81183	456.982	6.9103	20.5198	4.63481	20.4946	4.58336
392.916	3.78508	456.056	6.81678	20.5539	4.63546	20.5322	4.59122
391.875	3.75961	455.13	6.71725	20.5907	4.63925	20.5697	4.60273
390.833	3.69982	454.204	6.62615	20.6215	4.64282	20.6092	4.61635
389.792	3.64478	453.278	6.53994	20.6485	4.63676	20.6454	4.63067
388.75	3.59466	452.352	6.44739	20.6777	4.6217	20.6721	4.63067
387.708	3.55919	451.426	6.36216	20.7081	4.61196	20.6995	4.61453
386.667	3.54122	450.5	6.27442	20.7401	4.60405	20.7294	4.59922
385.625	3.49034	449.574	6.19072	20.7733	4.60459	20.7604	4.58855
384.583	3.45474	448.648	6.11112	20.8084	4.60719	20.7932	4.58406
383.541	3.42289	447.722	6.03069	20.8433	4.61336	20.8278	4.58701
382.5	3.37386	446.796	5.95282	20.8793	4.62062	20.8628	4.59333
381.458	3.32919	445.871	5.87713	20.9187	4.63004	20.8965	4.59698
380.416	3.28682	444.944	5.80084	20.9526	4.64011	20.9333	4.60161
379.376	3.24552	444.018	5.72395	20.9823	4.64066	20.9683	4.60961
378.333	3.20876	443.092	5.65064	21.0135	4.63188	20.9966	4.60933
377.291	3.1729	442.167	5.57891	21.0441	4.62279	21.026	4.59908
376.25	3.1362	441.241	5.50774	21.0762	4.61813	21.0575	4.5894
375.208	3.10178	440.314	5.43598	21.1105	4.61661	21.0898	4.58532
374.167	3.06683	439.388	5.36803	21.1465	4.62116	21.1244	4.58574
373.125	3.03616	438.462	5.29987	21.1808	4.62625	21.1614	4.59178
372.084	3.00115	437.537	5.23728	21.217	4.6308	21.197	4.60231
371.042	2.96541	436.612	5.17182	21.2535	4.63535	21.2321	4.60849
370.001	2.9338	435.685	5.10904	21.2818	4.63719	21.2709	4.6134
368.959	2.89916	434.758	5.04404	21.3084	4.62495	21.3038	4.62169
367.917	2.86339	433.833	4.98529	21.3388	4.61076	21.3305	4.61958
366.875	2.83157	432.908	4.94809	21.3714	4.60307	21.3598	4.60344
365.834	2.80463	431.982	4.8992	21.406	4.60437	21.3919	4.59192
364.792	2.77028	431.055	4.83044	21.4422	4.60817	21.4256	4.59038
363.751	2.73733	430.129	4.77241	21.479	4.6177	21.4606	4.59276
362.709	2.7059	429.204	4.71056	21.5158	4.62484	21.4958	4.59824
361.667	2.67804	428.279	4.65001	21.5551	4.63372	21.5297	4.60315
360.625	2.64729	427.352	4.58766	21.5914	4.64499	21.5652	4.60624
359.584	2.61517	426.426	4.53402	21.6203	4.6465	21.6036	4.61242
358.542	2.58667	425.5	4.47971	21.6502	4.63535	21.6356	4.62
357.5	2.55636	424.574	4.42394	21.681	4.62473	21.664	4.61467
356.459	2.52582	423.648	4.36684	21.7117	4.61347	21.6943	4.60442
355.417	2.49959	422.723	4.31742	21.7442	4.6073	21.7248	4.59389
354.375	2.46907	421.797	4.26581	21.7793	4.60665	21.7563	4.58729
353.334	2.43886	420.87	4.21443	21.8132	4.61076	21.7904	4.58574
352.291	2.41169	419.945	4.16616	21.8462	4.61412	21.8277	4.59052
351.25	2.3863	419.02	4.11261	21.8837	4.61845	21.8634	4.60049
350.207	2.36117	418.093	4.06656	21.9179	4.62528	21.9009	4.61102
349.167	2.34347	417.166	4.01649	21.9461	4.62484	21.9395	4.62028
348.126	2.33016	416.241	3.96824	21.9763	4.61553	21.9692	4.62534
347.083	2.32548	415.315	3.92108	22.0083	4.60535	21.9975	4.61579
346.041	2.32566	414.389	3.87527	22.0417	4.60221	22.0284	4.60386
345	2.32894	413.463	3.82773	22.0767	4.60394	22.0604	4.59627
343.958	2.33314	412.537	3.78248	22.1132	4.61033	22.0939	4.59515
342.916	2.33323	411.612	3.74168	22.1484	4.61964	22.1288	4.59684
341.874	2.33445	410.685	3.69835	22.1857	4.62625	22.1638	4.60273
340.833	2.33666	409.759	3.65247	22.2257	4.63621	22.1983	4.60652
339.792	2.33718	408.833	3.60892	22.2588	4.64704	22.237	4.61003
338.75	2.33862	407.907	3.56833	22.2874	4.6438	22.274	4.62113
337.708	2.33892	406.981	3.52695	22.3168	4.63123	22.3023	4.62435
336.667	2.33995	406.055	3.48518	22.3465	4.61878	22.3307	4.61439
335.625	2.34205	405.129	3.44248	22.3783	4.60968	22.3613	4.60133
334.583	2.34202	404.203	3.40421	22.4125	4.60719	22.3932	4.59333
333.542	2.34177	403.277	3.36431	22.4489	4.61239	22.4275	4.59122
332.501	2.34207	402.351	3.32806	22.484	4.61975	22.4648	4.59712
331.459	2.34308	401.425	3.28983	22.5212	4.62647	22.5012	4.60638
330.417	2.34257	400.5	3.25253	22.558	4.63372	22.5374	4.61593
329.375	2.3429	399.574	3.21353	22.5866	4.63795	22.5763	4.62421
328.334	2.34393	398.648	3.17325	22.6137	4.62473	22.6102	4.63348
327.293	2.34267	397.722	3.13626	22.6434	4.61087	22.6385	4.63039
326.25	2.346	396.796	3.10242	22.6749	4.60091	22.6679	4.6179
325.209	2.34392	395.87	3.06607	22.7084	4.59809	22.6978	4.60428
324.167	2.3455	394.945	3.0351	22.7441	4.60134	22.7288	4.59487
323.126	2.34555	394.018	3.00513	22.7807	4.61033	22.7606	4.59178
322.084	2.34645	393.093	2.97032	22.8152	4.61607	22.7949	4.59024
321.042	2.34433	392.167	2.94527	22.8521	4.62138	22.8279	4.59501
320.001	2.34473	391.241	2.92023	22.8869	4.62712	22.8623	4.59333
318.959	2.34548	390.316	2.90779	22.9158	4.62766	22.9001	4.60119
317.917	2.34513	389.389	2.87091	22.9453	4.6177	22.9329	4.60737
316.876	2.34473	388.463	2.83496	22.9765	4.60795	22.9602	4.60512
315.834	2.34494	387.537	2.79953	23.0084	4.60156	22.9896	4.59038
314.792	2.34379	386.612	2.7632	23.0414	4.60113	23.0192	4.57985
313.75	2.34521	385.686	2.72605	23.0763	4.6021	23.0513	4.57297
312.709	2.34526	384.759	2.69225	23.1111	4.60676	23.0863	4.57213
311.667	2.34513	383.834	2.65783	23.1449	4.61066	23.1245	4.58013
310.625	2.34606	382.907	2.62718	23.1828	4.61326	23.1616	4.59389
309.584	2.34527	381.982	2.59108	23.2177	4.62214	23.2002	4.60554
308.541	2.34768	381.057	2.56109	23.2461	4.62279	23.2404	4.61804
307.5	2.34588	380.13	2.5299	23.2756	4.61293	23.2709	4.62758
306.459	2.34539	379.203	2.4926	23.3076	4.6034	23.2978	4.61818
305.417	2.34503	378.278	2.46401	23.341	4.60048	23.3276	4.60217
304.375	2.34556	377.353	2.4342	23.3756	4.60058	23.3591	4.59024
303.333	2.34558	376.427	2.40286	23.4119	4.60643	23.3931	4.58743
302.292	2.34632	375.5	2.36973	23.446	4.61228	23.4274	4.58954
301.25	2.34742	374.574	2.34218	23.482	4.6165	23.4615	4.59333
300.208	2.34591	373.648	2.31311	23.5221	4.62419	23.495	4.59501
299.166	2.34623	372.722	2.2839	23.557	4.63643	23.532	4.59754
298.124	2.34828	371.796	2.2531	23.586	4.63697	23.5691	4.60582
297.083	2.34659	370.87	2.22625	23.6165	4.62798	23.5989	4.60919
296.042	2.34666	369.944	2.19962	23.6466	4.6152	23.6283	4.604
294.999	2.34496	369.019	2.17514	23.6778	4.60827	23.6605	4.59389
293.958	2.34638	368.092	2.14451	23.7109	4.60264	23.6928	4.58925
292.917	2.34647	367.166	2.11857	23.7464	4.60524	23.7275	4.58841
291.875	2.34591	366.24	2.0918	23.7803	4.60914	23.7651	4.59389
290.833	2.34759	365.314	2.06537	23.8165	4.61369	23.8012	4.60344
289.791	2.34777	364.388	2.0348	23.8545	4.62214	23.8351	4.61017
288.75	2.34707	363.462	2.00684	23.884	4.62614	23.8725	4.61256
287.708	2.34519	362.537	1.9842	23.9106	4.61845	23.9064	4.61818
286.667	2.34596	361.611	1.95812	23.9411	4.60383	23.9341	4.61439
285.626	2.34613	360.685	1.93304	23.9737	4.59539	23.964	4.60147
284.584	2.34711	359.759	1.90778	24.0086	4.59712	23.9957	4.59276
283.542	2.346	358.833	1.88394	24.0455	4.60459	24.0284	4.58855
282.5	2.34705	357.907	1.86242	24.0826	4.61477	24.0618	4.58771
281.459	2.3465	356.981	1.83799	24.118	4.62419	24.096	4.59052
280.418	2.34691	356.055	1.81637	24.1559	4.62972	24.1286	4.59291
279.375	2.34617	355.129	1.79175	24.1915	4.63654	24.1623	4.5922
278.334	2.34647	354.204	1.76712	24.2203	4.63741	24.2007	4.59529
277.292	2.34512	353.278	1.74513	24.2492	4.62668	24.2354	4.60358
276.251	2.34762	352.352	1.71947	24.2794	4.61401	24.2647	4.60484
275.209	2.34526	351.426	1.69977	24.3104	4.60643	24.2965	4.5974
274.167	2.34692	350.5	1.67715	24.343	4.6021	24.3297	4.59234
273.126	2.34514	349.574	1.65637	24.3782	4.60264	24.3635	4.59136
272.084	2.3451	348.649	1.63402	24.4132	4.60665	24.3995	4.59445
271.042	2.34786	347.723	1.61318	24.4475	4.61206	24.437	4.60133
270.001	2.34616	346.797	1.59354	24.4856	4.61759	24.4728	4.6106
268.959	2.34709	345.871	1.56848	24.5211	4.62668	24.5104	4.61776
267.916	2.34482	344.945	1.54797	24.5501	4.6269	24.5461	4.62421
266.875	2.3455	344.019	1.52819	24.58	4.62008	24.5737	4.62281
265.833	2.34827	343.093	1.51102	24.6109	4.6099	24.6001	4.60835
264.792	2.3459	342.167	1.4929	24.6436	4.60362	24.629	4.59052
263.75	2.34457	341.241	1.47325	24.6783	4.60318	24.6583	4.57858
262.708	2.34662	340.315	1.45773	24.7149	4.60968	24.6897	4.57185
261.666	2.34762	339.39	1.44343	24.7494	4.61466	24.7235	4.57044
260.625	2.3454	338.463	1.43089	24.7838	4.6204	24.7593	4.5762
259.584	2.34611	337.537	1.42758	24.8216	4.62333	24.793	4.5828
258.541	2.34705	336.611	1.42635	24.8539	4.62874	24.8286	4.58617
257.499	2.34662	335.685	1.42947	24.8813	4.62224	24.8657	4.59305
256.457	2.34684	334.76	1.43103	24.9111	4.61087	24.8962	4.59726
255.416	2.34728	333.833	1.43475	24.9416	4.59972	24.9253	4.59136
254.375	2.34728	332.907	1.435	24.9732	4.59387	24.9578	4.58308
253.333	2.34511	331.981	1.43846	25.0074	4.59365	24.9909	4.57901
252.291	2.34722	331.056	1.44037	25.0442	4.59918	25.0257	4.57971
251.249	2.34642	330.129	1.45197	25.0791	4.60687	25.0634	4.58518
250.208	2.34829	329.203	1.44806	25.115	4.6125	25.1006	4.59515
249.167	2.34418	328.277	1.44659	25.1534	4.61889	25.1359	4.60189
248.124	2.34568	327.352	1.44568	25.1842	4.62409	25.1743	4.60723
247.084	2.34798	326.426	1.44707	25.2107	4.61694	25.2078	4.61242
246.042	2.3436	325.5	1.44652	25.2404	4.60351	25.2346	4.60723
245.001	2.34512	324.574	1.44603	25.2724	4.59419	25.2627	4.59178
243.959	2.3475	323.648	1.44634	25.3074	4.59311	25.2925	4.57704
242.917	2.34546	322.722	1.44804	25.3442	4.59766	25.3244	4.56777
241.875	2.34631	321.796	1.44785	25.3811	4.60827	25.3579	4.56623
240.834	2.34615	320.87	1.44839	25.4166	4.61585	25.3923	4.56918
239.792	2.34655	319.944	1.4488	25.4548	4.62279	25.4259	4.57381
238.751	2.34448	319.018	1.44922	25.4912	4.63242	25.4606	4.5769
237.709	2.34575	318.092	1.44917	25.5198	4.63513	25.4987	4.58322
236.668	2.34655	317.166	1.44962	25.548	4.62387	25.5332	4.59136
235.625	2.34467	316.241	1.45088	25.5782	4.6112	25.5625	4.5922
234.583	2.34695	315.315	1.44922	25.6088	4.60091	25.5939	4.58434
233.543	2.34568	314.389	1.45138	25.6415	4.59614	25.6256	4.57816
232.501	2.34535	313.463	1.45095	25.6768	4.59701	25.6587	4.57339
231.458	2.34426	312.537	1.4506	25.7128	4.60297	25.6936	4.57423
230.417	2.34446	311.612	1.45106	25.7466	4.6099	25.7322	4.58167
229.376	2.34351	310.686	1.45197	25.7857	4.61607	25.7688	4.59333
228.335	2.34657	309.76	1.45308	25.8226	4.62625	25.8051	4.60035
227.292	2.34575	308.834	1.45168	25.8515	4.62983	25.8428	4.60821
226.25	2.34651	307.908	1.4523	25.8811	4.62279	25.8726	4.61102
225.209	2.34336	306.982	1.45308	25.9123	4.61011	25.899	4.60007
224.166	2.34473	306.055	1.45218	25.9453	4.60567	25.9274	4.58378
223.126	2.34573	305.13	1.45206	25.9791	4.60437	25.9567	4.56946
222.083	2.34578	304.204	1.45234	26.0134	4.60871	25.9889	4.56202
221.042	2.34595	303.278	1.45209	26.0467	4.61022	26.0233	4.56188
220	2.34267	302.352	1.4536	26.0821	4.6138	26.0596	4.56805
218.958	2.34508	301.426	1.45428	26.1219	4.61997	26.0944	4.57634
217.917	2.34455	300.501	1.45248	26.1561	4.63037	26.1321	4.58195
216.875	2.34297	299.574	1.45132	26.1845	4.63037	26.1705	4.5915
215.833	2.34223	298.648	1.45372	26.2152	4.62127	26.2015	4.59866
214.791	2.3419	297.722	1.45232	26.246	4.61098	26.2311	4.59389
213.75	2.3419	296.796	1.45211	26.2783	4.606	26.2638	4.5849
212.709	2.34082	295.87	1.45298	26.3126	4.60448	26.2977	4.58195
211.666	2.34056	294.945	1.45391	26.3494	4.60979	26.3324	4.58308
210.625	2.33953	294.018	1.45494	26.3859	4.6178	26.3688	4.58603
209.583	2.34048	293.093	1.45419	26.4234	4.62668	26.4041	4.59248
208.541	2.3411	292.166	1.45339	26.4612	4.63492	26.4381	4.59627
207.5	2.33988	291.24	1.45298	26.4908	4.64141	26.4757	4.5988
206.458	2.3412	290.314	1.45312	26.5183	4.63102	26.5093	4.6054
205.416	2.33907	289.389	1.45287	26.5482	4.61715	26.5367	4.60203
204.375	2.33956	288.463	1.45469	26.5784	4.60643	26.5652	4.58925
203.333	2.33914	287.536	1.45483	26.6105	4.60026	26.5949	4.57479
202.292	2.33908	286.611	1.45424	26.6448	4.59993	26.6253	4.56497
201.25	2.33822	285.685	1.45336	26.6805	4.60557	26.657	4.56061
200.209	2.34019	284.759	1.45305	26.7138	4.61011	26.6906	4.55865
199.167	2.33818	283.833	1.45452	26.7493	4.6139	26.7244	4.56272
198.125	2.34016	282.907	1.45447	26.7851	4.61867	26.7576	4.56707
197.084	2.33724	281.981	1.45343	26.8148	4.62019	26.7956	4.57297
196.042	2.33942	281.055	1.45431	26.8437	4.61347	26.8322	4.58125
195	2.33779	280.13	1.45407	26.8754	4.60437	26.8617	4.58406
193.959	2.33819	279.204	1.45438	26.9079	4.59939	26.892	4.57901
192.917	2.33861	278.278	1.45514	26.9411	4.60026	26.9241	4.57086
191.876	2.33839	277.352	1.45405	26.9763	4.60123	26.9575	4.56791
190.834	2.33672	276.426	1.45556	27.012	4.60654	26.9932	4.56946
189.792	2.33846	275.5	1.45426	27.0458	4.61131	27.0316	4.57901
188.751	2.33618	274.575	1.45436	27.0833	4.6139	27.0676	4.58855
187.708	2.33748	273.648	1.45431	27.12	4.62279	27.1035	4.59571
186.668	2.3347	272.722	1.45329	27.1489	4.62603	27.1409	4.59964
185.625	2.33558	271.797	1.45433	27.1782	4.61878	27.1703	4.60189
184.583	2.33353	270.871	1.45414	27.2097	4.60903	27.1963	4.59094
183.542	2.33392	269.945	1.45483	27.243	4.60492	27.2255	4.57423
182.5	2.33344	269.019	1.45339	27.2777	4.60654	27.2556	4.56286
181.459	2.33339	268.092	1.45438	27.3128	4.61098	27.2874	4.55654
180.417	2.33296	267.167	1.45481	27.3469	4.6165	27.3215	4.55612
179.375	2.33546	266.241	1.45488	27.3817	4.61802	27.3575	4.56117
178.334	2.33548	265.315	1.45565	27.4195	4.62354	27.393	4.56848
177.292	2.33453	264.389	1.4557	27.4534	4.63177	27.4306	4.57578
176.25	2.33711	263.463	1.45357	27.4817	4.6308	27.4699	4.58729
175.208	2.3345	262.538	1.4545	27.5118	4.62094	27.5025	4.59726
174.167	2.33409	261.611	1.45554	27.5426	4.61141	27.5321	4.59431
173.125	2.3334	260.686	1.45501	27.5736	4.60448	27.5635	4.58504
172.082	2.33226	259.759	1.45523	27.6069	4.6021	27.5955	4.57774
171.042	2.33495	258.834	1.45523	27.6439	4.60492	27.629	4.57409
169.999	2.33247	257.907	1.45525	27.6803	4.61358	27.6648	4.57662
168.958	2.33368	256.981	1.45414	27.7174	4.62354	27.7003	4.58083
167.916	2.33366	256.056	1.45473	27.7574	4.63416	27.7336	4.58574
166.874	2.33271	255.13	1.4554	27.7892	4.64195	27.7711	4.58855
165.834	2.33227	254.203	1.45409	27.8164	4.63697	27.8061	4.59375
164.791	2.33351	253.277	1.45464	27.8463	4.62333	27.8331	4.59431
163.75	2.33181	252.352	1.45424	27.8776	4.61271	27.8608	4.57901
162.708	2.33056	251.427	1.45428	27.9115	4.60914	27.8911	4.56581
161.667	2.33393	250.5	1.45582	27.9466	4.61293	27.9231	4.55682
160.626	2.33331	249.573	1.45456	27.9821	4.61759	27.9564	4.55795
159.583	2.33359	248.648	1.45516	28.0155	4.62181	27.9912	4.55949
158.541	2.33503	247.722	1.45639	28.0519	4.62441	28.0255	4.56511
157.5	2.33283	246.795	1.4545	28.0881	4.62907	28.06	4.56848
156.458	2.33294	245.869	1.4539	28.1178	4.63253	28.099	4.57367
155.418	2.33314	244.944	1.45412	28.1466	4.62484	28.1372	4.58406
154.375	2.33389	244.018	1.45478	28.1783	4.61412	28.168	4.59122
153.334	2.33374	243.092	1.4552	28.2109	4.61131	28.1995	4.58603
152.292	2.33276	242.167	1.4544	28.2448	4.60946	28.2313	4.57957
151.25	2.33362	241.241	1.45487	28.281	4.61412	28.2645	4.57437
150.21	2.33462	240.314	1.45485	28.318	4.6217	28.2994	4.57367
149.167	2.33341	239.389	1.45481	28.3537	4.62961	28.336	4.57802
148.125	2.33296	238.463	1.45407	28.3924	4.63686	28.3713	4.5835
147.084	2.33187	237.537	1.45426	28.4274	4.64683	28.4076	4.58785
146.042	2.33325	236.612	1.4522	28.4555	4.6439	28.4448	4.59389
145.001	2.33349	235.686	1.45456	28.4844	4.63394	28.4742	4.59599
143.959	2.33199	234.759	1.4543	28.5145	4.62062	28.5006	4.58546
142.917	2.33278	233.833	1.45495	28.5459	4.61261	28.529	4.57002
141.875	2.33235	232.908	1.45443	28.578	4.60957	28.5584	4.55472
140.833	2.33508	231.982	1.45404	28.611	4.6086	28.5896	4.5477
139.792	2.33494	231.056	1.45365	28.6439	4.60957	28.6225	4.54461
138.75	2.33358	230.13	1.45483	28.6772	4.61087	28.6595	4.54952
137.709	2.33424	229.204	1.45352	28.715	4.61455	28.6952	4.55879
136.666	2.3344	228.279	1.45454	28.7507	4.62322	28.7322	4.56735
135.625	2.33512	227.352	1.45518	28.7796	4.62582	28.7705	4.57943
134.584	2.3327	226.426	1.45457	28.8097	4.61813	28.8016	4.58336
133.541	2.33505	225.5	1.45449	28.841	4.61022	28.8302	4.57872
132.5	2.33387	224.575	1.45499	28.8728	4.60632	28.8612	4.56539
131.458	2.33365	223.648	1.45582	28.9067	4.60687	28.8935	4.56019
130.416	2.33531	222.722	1.45485	28.944	4.61044	28.9279	4.55935
129.375	2.33469	221.797	1.45457	28.9805	4.62062	28.9642	4.5637
128.332	2.33496	220.871	1.45511	29.0169	4.62874	28.999	4.57227
127.291	2.33528	219.944	1.4558	29.0565	4.63762	29.0314	4.57507
126.25	2.33378	219.019	1.45598	29.0887	4.64455	29.0669	4.57437
125.207	2.33466	218.092	1.45563	29.1155	4.64098	29.1024	4.57634
124.167	2.33519	217.166	1.45402	29.1449	4.62614	29.1306	4.5776
123.125	2.33498	216.241	1.45509	29.176	4.61607	29.1582	4.56567
122.083	2.33549	215.315	1.45575	29.2089	4.61131	29.1886	4.55289
121.041	2.33354	214.389	1.45514	29.2429	4.61163	29.2207	4.54587
119.999	2.33449	213.462	1.4544	29.2779	4.61596	29.2547	4.54531
118.959	2.33566	212.537	1.45542	29.3118	4.61889	29.2901	4.54994
117.917	2.33477	211.611	1.45423	29.3477	4.62235	29.3261	4.55752
116.875	2.33463	210.685	1.45585	29.3848	4.62972	29.3624	4.56483
115.833	2.33509	209.759	1.45502	29.4155	4.63221	29.4026	4.57479
114.791	2.33597	208.832	1.45424	29.4441	4.6282	29.4407	4.58729
113.752	2.33466	207.907	1.45553	29.4755	4.6177	29.4713	4.59347
112.708	2.33633	206.982	1.45561	29.5081	4.61326	29.5018	4.58659
111.666	2.33447	206.055	1.45471	29.5415	4.61087	29.5325	4.57521
110.626	2.33549	205.129	1.45577	29.5775	4.61445	29.563	4.56623
109.583	2.33609	204.203	1.45442	29.6147	4.62019	29.5949	4.56061
108.543	2.33443	203.278	1.4545	29.6484	4.62885	29.63	4.55879
107.501	2.33589	202.352	1.45603	29.6858	4.63286	29.6639	4.56174
106.459	2.3345	201.426	1.45345	29.7221	4.63979	29.6986	4.56595
105.417	2.33623	200.5	1.45417	29.7508	4.64066	29.7373	4.57114
104.376	2.33518	199.574	1.45551	29.7794	4.63232	29.7694	4.57746
103.335	2.33667	198.648	1.45391	29.8104	4.61954	29.7958	4.57058
102.292	2.33813	197.723	1.45527	29.8426	4.61206	29.8245	4.55893
101.251	2.3349	196.797	1.45494	29.8761	4.61206	29.8556	4.54713
100.209	2.33783	195.87	1.45487	29.911	4.6138	29.8888	4.54166
99.166	2.3387	194.944	1.45386	29.9458	4.61835	29.9239	4.54461
98.126	2.33665	194.019	1.45476	29.9804	4.623	29.9608	4.55303
97.084	2.3384	193.093	1.45582	30.0192	4.62863	29.9964	4.55977
96.042	2.33871	192.168	1.45592	30.0549	4.63665	30.0333	4.56468
95	2.33574	191.241	1.45398	30.0834	4.63849	30.0721	4.57395
93.958	2.33809	190.315	1.45398	30.1134	4.62831	30.1041	4.57943
92.917	2.33426	189.389	1.45542	30.1455	4.62029	30.1336	4.57592
91.875	2.33529	188.464	1.4539	30.1786	4.61488	30.1669	4.56707
90.833	2.33767	187.537	1.45379	30.2146	4.61715	30.2008	4.56384
89.791	2.33423	186.612	1.45461	30.2531	4.62517	30.2357	4.56398
88.75	2.33436	185.686	1.4554	30.2898	4.63665	30.2713	4.56693
87.709	2.33246	184.759	1.45468	30.3263	4.64358	30.3049	4.56791
86.666	2.3346	183.834	1.45502	30.3635	4.65008	30.3375	4.56637
85.624	2.33327	182.907	1.45404	30.3928	4.65213	30.373	4.56468
84.583	2.3347	181.982	1.4545	30.419	4.64109	30.4072	4.56693
83.541	2.33247	181.055	1.45436	30.4477	4.62419	30.4354	4.56497
82.5	2.33269	180.13	1.45462	30.4774	4.61271	30.4638	4.55584
81.457	2.33408	179.204	1.45535	30.5093	4.60492	30.4937	4.54489
80.416	2.33166	178.277	1.45391	30.543	4.60524	30.5238	4.53646
79.375	2.3304	177.352	1.45454	30.5789	4.61011	30.5556	4.53169
78.333	2.33213	176.426	1.45466	30.6127	4.61661	30.5896	4.53071
77.292	2.33195	175.5	1.45468	30.6479	4.6217	30.6255	4.53689
76.25	2.33266	174.574	1.45514	30.6844	4.62668	30.66	4.54362
75.208	2.33164	173.648	1.45553	30.7152	4.63004	30.6987	4.55135
74.166	2.33074	172.722	1.45327	30.7427	4.62452	30.7365	4.56356
73.125	2.33155	171.796	1.45501	30.7728	4.61336	30.767	4.56848
72.084	2.32948	170.87	1.45317	30.8041	4.60535	30.7974	4.56272
71.042	2.33126	169.944	1.4561	30.8382	4.60405	30.8282	4.55444
70	2.33118	169.018	1.45667	30.8746	4.60773	30.8594	4.54713
68.958	2.32952	168.092	1.45365	30.913	4.61835	30.8924	4.54348
67.917	2.32923	167.166	1.45528	30.9482	4.62918	30.9276	4.54503
66.876	2.33022	166.24	1.45397	30.9856	4.63621	30.9626	4.54994
65.834	2.32937	165.315	1.45475	31.0236	4.64499	30.9981	4.555
64.792	2.33176	164.389	1.45469	31.0527	4.64932	31.0365	4.56202
63.751	2.33163	163.463	1.45466	31.0804	4.64076	31.0687	4.5689
62.709	2.33013	162.537	1.45345	31.1099	4.62744	31.0944	4.56216
61.668	2.33124	161.611	1.45315	31.1406	4.6191	31.122	4.54756
60.626	2.32921	160.685	1.45542	31.1741	4.61401	31.1527	4.53338
59.584	2.33063	159.76	1.45398	31.2085	4.61607	31.1865	4.52888
58.542	2.32961	158.834	1.45414	31.2428	4.61986	31.2226	4.53225
57.5	2.32923	157.907	1.45509	31.2765	4.62246	31.2605	4.54152
56.46	2.32894	156.982	1.45449	31.3142	4.62755	31.2977	4.55247
55.417	2.33073	156.057	1.45275	31.3517	4.63665	31.3365	4.56356
54.376	2.33129	155.129	1.45495	31.3816	4.64239	31.3761	4.57465
53.334	2.32916	154.204	1.45371	31.4119	4.63708	31.4077	4.58294
52.292	2.3297	153.278	1.45307	31.4445	4.62885	31.4357	4.5769
51.251	2.33028	152.352	1.45362	31.4773	4.62517	31.4662	4.56328
50.208	2.33117	151.426	1.45414	31.512	4.62625	31.4966	4.55345
49.167	2.32886	150.5	1.45265	31.5505	4.63102	31.5279	4.54699
48.125	2.33169	149.574	1.45407	31.587	4.64195	31.5617	4.54278
47.083	2.32948	148.648	1.45357	31.6225	4.64813	31.5969	4.54601
46.042	2.33135	147.723	1.45379	31.6603	4.65484	31.6283	4.54952
45	2.332	146.797	1.45322	31.6909	4.65571	31.6623	4.54826
43.958	2.33038	145.871	1.45274	31.7167	4.64748	31.6995	4.55191
42.916	2.33206	144.945	1.45296	31.7454	4.63026	31.7303	4.55486
41.874	2.33112	144.019	1.45457	31.7754	4.61705	31.759	4.55149
40.834	2.33017	143.093	1.45462	31.8071	4.60946	31.7907	4.5418
39.791	2.33266	142.167	1.45397	31.84	4.60838	31.8236	4.53787
38.749	2.33002	141.241	1.45383	31.8751	4.60914	31.8585	4.53731
37.708	2.33164	140.315	1.45428	31.9094	4.61531	31.8945	4.54461
36.666	2.3314	139.389	1.45296	31.9453	4.6178	31.9303	4.55135
35.625	2.3297	138.463	1.45386	31.9844	4.62593	31.9657	4.55668
34.582	2.33229	137.537	1.45419	32.0182	4.63437	32.006	4.5623
33.541	2.33238	136.61	1.45256	32.0473	4.63676	32.0436	4.57451
32.5	2.32999	135.685	1.45313	32.0787	4.6282	32.0729	4.57872
31.458	2.32962	134.758	1.45424	32.1119	4.62376	32.1023	4.56988
30.417	2.32875	133.833	1.45398	32.1476	4.62365	32.1316	4.55781
29.375	2.32919	132.908	1.45456	32.1852	4.63026	32.162	4.54798
28.334	2.33083	131.981	1.45346	32.222	4.63957	32.1945	4.54194
27.292	2.33046	131.055	1.45402	32.2565	4.64585	32.2292	4.54054
26.25	2.32992	130.129	1.45286	32.2933	4.65062	32.2649	4.54587
25.209	2.33112	129.203	1.45197	32.328	4.65636	32.3024	4.55275
24.167	2.33136	128.277	1.45267	32.3556	4.6543	32.3414	4.563
23.126	2.33081	127.351	1.45507	32.3836	4.6425	32.3726	4.57142
22.084	2.32994	126.426	1.45405	32.4132	4.63026	32.3985	4.56454
21.042	2.32886	125.499	1.45145	32.444	4.61845	32.4265	4.5484
20.001	2.33256	124.574	1.45369	32.4765	4.61672	32.4562	4.53464
18.959	2.33062	123.648	1.45348	32.5099	4.61618	32.488	4.52664
17.917	2.33102	122.723	1.45303	32.5441	4.61964	32.5226	4.52607
16.875	2.33066	121.796	1.45501	32.5766	4.62322	32.5611	4.53338
15.834	2.33111	120.87	1.45341	32.6125	4.62593	32.5992	4.54629
14.793	2.33309	119.944	1.45409	32.6493	4.63188	32.6359	4.55682
13.75	2.33306	119.018	1.45476	32.6794	4.63611	32.6721	4.56581
12.709	2.33312	118.093	1.45268	32.7095	4.63156	32.702	4.56595
11.667	2.33394	117.167	1.45263	32.7419	4.62582	32.729	4.55598
10.625	2.33246	116.241	1.45345	32.7748	4.62214	32.7593	4.54208
9.585	2.33211	115.315	1.45369	32.8098	4.62593	32.7909	4.53338
8.542	2.33502	114.39	1.45192	32.847	4.63102	32.8236	4.53043
7.501	2.33307	113.463	1.45381	32.8822	4.63936	32.8585	4.53281
6.458	2.33398	112.537	1.45251	32.9171	4.6451	32.8956	4.53885
5.416	2.33379	111.612	1.45386	32.9554	4.64791	32.9298	4.54573
4.376	2.3343	110.685	1.4539	32.9882	4.65333	32.9651	4.54882
3.333	2.33417	109.76	1.45215	33.0145	4.65051	33.0026	4.55303
2.291	2.33199	108.834	1.45173	33.0427	4.63567	33.0326	4.5564
1.25	2.33279	107.908	1.45478	33.0728	4.62473	33.0596	4.54952
0.208	2.33463	106.982	1.45274	33.1048	4.61835	33.0902	4.5359
0	2.33448	106.056	1.45395	33.1392	4.61802	33.1224	4.52916
		105.13	1.45246	33.1746	4.62149	33.1567	4.52762
		104.204	1.45268	33.2093	4.62842	33.1925	4.53155
		103.278	1.45428	33.2456	4.63177	33.2288	4.53941
		102.351	1.45301	33.2846	4.64174	33.2646	4.54657
		101.426	1.45315	33.3183	4.65019	33.3034	4.55317
		100.5	1.45291	33.3478	4.64964	33.3411	4.56412
		99.574	1.45334	33.3795	4.6426	33.3709	4.56862
		98.647	1.45414	33.4125	4.63697	33.4003	4.56019
		97.722	1.45272	33.4466	4.6347	33.4311	4.55064
		96.796	1.45355	33.4824	4.63871	33.4615	4.5418
		95.87	1.45332	33.5182	4.64434	33.4938	4.53604
		94.944	1.45386	33.5507	4.6478	33.5284	4.5352
		94.018	1.45371	33.5857	4.64867	33.5633	4.53997
		93.092	1.45277	33.6218	4.65008	33.597	4.54306
		92.166	1.45232	33.6506	4.65138	33.6345	4.54756
		91.24	1.45343	33.6775	4.64174	33.6685	4.55205
		90.314	1.45438	33.7077	4.62744	33.6954	4.5505
		89.389	1.45329	33.7394	4.62127	33.7244	4.53899
		88.463	1.45249	33.7729	4.61954	33.7559	4.52846
		87.537	1.45308	33.8072	4.62246	33.7897	4.52579
		86.611	1.45242	33.8435	4.62918	33.8262	4.53001
		85.685	1.45216	33.8792	4.63621	33.865	4.53899
		84.759	1.45173	33.9189	4.6439	33.9015	4.55135
		83.833	1.45348	33.9584	4.65636	33.9375	4.55781
		82.908	1.45163	33.989	4.66426	33.974	4.5623
		81.982	1.45281	34.0186	4.65896	34.0046	4.56426
		81.055	1.45272	34.0504	4.64954	34.0326	4.5564
		80.13	1.45177	34.0833	4.64412	34.0631	4.54419
		79.204	1.45281	34.1174	4.64325	34.0948	4.53604
		78.278	1.45372	34.153	4.64466	34.1278	4.5338
		77.352	1.45159	34.188	4.64954	34.1623	4.53338
		76.426	1.45071	34.2238	4.65354	34.1977	4.53618
		75.501	1.45173	34.2619	4.65939	34.2316	4.5411
		74.575	1.45133	34.2924	4.66556	34.2679	4.54559
		73.649	1.45026	34.3173	4.65679	34.3053	4.55022
		72.723	1.45138	34.3448	4.63968	34.3366	4.55654
		71.796	1.4508	34.3741	4.62679	34.3658	4.55275
		70.871	1.45017	34.4048	4.61726	34.3967	4.54166
		69.944	1.44969	34.4378	4.61715	34.4279	4.53338
		69.019	1.44915	34.4737	4.61975	34.4602	4.5293
		68.093	1.45048	34.5092	4.62701	34.4938	4.52888
		67.167	1.44913	34.5448	4.63481	34.5287	4.53015
		66.241	1.44813	34.5834	4.64347	34.5623	4.53506
		65.315	1.44929	34.6173	4.65094	34.5995	4.53829
		64.389	1.44913	34.646	4.65224	34.6375	4.54601
		63.463	1.44911	34.6766	4.64271	34.6681	4.55177
		62.537	1.4482	34.7084	4.63513	34.6975	4.54713
		61.611	1.4479	34.7415	4.63383	34.7279	4.53604
		60.685	1.4487	34.7761	4.63448	34.7585	4.52944
		59.759	1.44813	34.8119	4.63806	34.7908	4.52495
		58.833	1.44662	34.8449	4.64358	34.8252	4.52369
		57.907	1.4474	34.8799	4.64293	34.8606	4.52762
		56.981	1.44863	34.9178	4.64802	34.895	4.53295
		56.054	1.44889	34.9485	4.65159	34.9336	4.53787
		55.129	1.44809	34.9759	4.64575	34.9705	4.54615
		54.204	1.44742	35.0066	4.63492	34.9986	4.54938
		53.278	1.44624	35.0389	4.62798	35.027	4.53871
		52.351	1.44667	35.0729	4.62733	35.0579	4.52832
		51.425	1.44636	35.1079	4.6295	35.0915	4.52186
		50.5	1.44596	35.1432	4.63632	35.1273	4.52439
		49.574	1.44773	35.1781	4.63968	35.1646	4.53225
		48.647	1.44634	35.2176	4.64715	35.2004	4.53969
		47.722	1.44588	35.2574	4.65798	35.2356	4.54447
		46.796	1.44556	35.2884	4.6673	35.2717	4.54924
		45.87	1.44645	35.3191	4.66232	35.3032	4.5498
		44.945	1.4462	35.3509	4.65517	35.3309	4.54362
		44.019	1.44672	35.3819	4.64607	35.3603	4.53113
		43.093	1.44572	35.4149	4.64195	35.3909	4.52032
		42.167	1.44532	35.4506	4.6412	35.4229	4.51456
		41.241	1.44546	35.4846	4.64629	35.4571	4.51583
		40.315	1.4465	35.5173	4.64726	35.4939	4.5199
		39.389	1.44562	35.5541	4.64943	35.5292	4.52692
		38.464	1.44465	35.5876	4.65268	35.5648	4.53422
		37.537	1.4453	35.6139	4.64932	35.6034	4.53955
		36.611	1.44574	35.6424	4.63708	35.6357	4.54671
		35.685	1.44501	35.6732	4.6256	35.6642	4.54138
		34.76	1.44347	35.706	4.62181	35.6952	4.53408
		33.834	1.44288	35.7415	4.62473	35.7266	4.52607
		32.908	1.44539	35.779	4.63177	35.7602	4.52369
		31.982	1.4444	35.815	4.6412	35.7954	4.52509
		31.056	1.44411	35.8509	4.64769	35.8317	4.53127
		30.129	1.44416	35.8889	4.65322	35.8657	4.53534
		29.204	1.44243	35.9216	4.65907	35.9024	4.53801
		28.278	1.44336	35.9507	4.65636	35.9403	4.54517
		27.352	1.4427	35.9828	4.64672	35.9709	4.54854
		26.426	1.44251	36.0164	4.64347	35.9995	4.54334
		25.5	1.44173	36.0509	4.64304	36.0298	4.53127
		24.574	1.44246	36.0861	4.64607	36.0618	4.52453
		23.648	1.44291	36.1209	4.65073	36.0956	4.52116
		22.722	1.44348	36.1526	4.65224	36.1315	4.52355
		21.795	1.44182	36.187	4.64943	36.1678	4.52832
		20.87	1.4427	36.2233	4.65278	36.2048	4.5352
		19.945	1.44215	36.2526	4.65387	36.2449	4.54391
		19.018	1.4425	36.2802	4.64618	36.2785	4.55331
		18.092	1.44246	36.3107	4.63535	36.3045	4.5484
		17.166	1.44217	36.3422	4.62766	36.3319	4.53324
		16.241	1.44144	36.3749	4.6256	36.3612	4.51597
		15.315	1.44111	36.408	4.62603	36.3923	4.50614
		14.388	1.44101	36.4431	4.62972	36.4253	4.50277
		13.462	1.44092	36.4774	4.63459	36.4609	4.50389
		12.537	1.4407	36.5149	4.63979	36.496	4.51119
		11.611	1.44161	36.554	4.65084	36.5301	4.51625
		10.685	1.44257	36.5855	4.65766	36.5672	4.52088
		9.758	1.44303	36.6151	4.65376	36.6005	4.52636
		8.833	1.44194	36.6454	4.64542	36.6285	4.52439
		7.907	1.44149	36.6761	4.63513	36.6581	4.5133
		6.981	1.44002	36.7085	4.63297	36.6897	4.50558
		6.056	1.4421	36.7432	4.6308	36.7225	4.50207
		5.13	1.44052	36.779	4.63665	36.7569	4.50122
		4.204	1.44196	36.814	4.64011	36.7934	4.50768
		3.278	1.44225	36.8518	4.64564	36.8277	4.51428
		2.352	1.4427	36.8871	4.6517	36.8628	4.51793
		1.426	1.44191	36.9139	4.65192	36.9017	4.52355
		0.5	1.44102	36.9412	4.63816	36.9347	4.53057
		0	1.44303	36.9714	4.6256	36.963	4.52818
				37.0036	4.6177	36.9937	4.51905
				37.0388	4.6165	37.0265	4.51105
				37.0765	4.62268	37.0601	4.50965
				37.1135	4.63318	37.0943	4.51218
				37.1506	4.64076	37.129	4.51414
				37.1898	4.64997	37.1631	4.51723
				37.2237	4.65982	37.2009	4.5213
				37.2522	4.65679	37.2396	4.52987
				37.2831	4.64867	37.2703	4.5366
				37.3141	4.63936	37.2985	4.53057
				37.3459	4.63286	37.3278	4.51807
				37.3796	4.63199	37.3577	4.50754
				37.415	4.63372	37.3897	4.50165
				37.4477	4.63643	37.4244	4.50052
				37.4816	4.63903	37.4616	4.50754
				37.5195	4.64001	37.4971	4.51428
				37.5511	4.64683	37.5363	4.52256
				37.5786	4.64087	37.5727	4.53183
				37.6089	4.6308	37.6004	4.53352
				37.6404	4.62387	37.6287	4.522
				37.6741	4.62094	37.659	4.51091
				37.71	4.62452	37.6911	4.50207
				37.7467	4.63221	37.7256	4.50193
				37.7824	4.6399	37.7622	4.506
				37.8213	4.64748	37.7982	4.51442
				37.8604	4.65647	37.8338	4.5199
				37.8903	4.66383	37.8717	4.52593
				37.9191	4.6556	37.9048	4.53071
				37.949	4.64564	37.9321	4.52692
				37.9791	4.63578	37.9623	4.51611
				38.0117	4.62993	37.9947	4.50712
				38.047	4.62853	38.0285	4.50487
				38.0829	4.6347	38.0635	4.50656
				38.1181	4.64001	38.1001	4.51007
				38.1563	4.64661	38.1353	4.51597
				38.1914	4.6556	38.1717	4.52088
				38.2185	4.65473	38.2106	4.52762
				38.2464	4.64304	38.2424	4.53352
				38.2768	4.63091	38.27	4.52804
				38.3084	4.62354	38.2994	4.51428
				38.3428	4.62203	38.3301	4.50375
				38.3792	4.62744	38.3613	4.49743
				38.4143	4.63372	38.3931	4.49364
				38.4483	4.64044	38.4267	4.49434
				38.4849	4.64401	38.4587	4.49477
				38.5189	4.64726	38.4931	4.49533
				38.5471	4.64629	38.5306	4.49926
				38.5769	4.63697	38.5628	4.50487
				38.6082	4.62831	38.5921	4.50179
				38.6407	4.62593	38.6236	4.49603
				38.6751	4.62603	38.6551	4.49027
				38.7116	4.6295	38.6885	4.48817
				38.7462	4.63697	38.7245	4.49055
				38.7808	4.6399	38.7623	4.49799
				38.8181	4.64423	38.7994	4.50684
				38.8498	4.64813	38.8389	4.51611
				38.8764	4.64217	38.8747	4.52439
				38.9056	4.63015	38.9016	4.52523
				38.9374	4.62105	38.9286	4.51049
				38.9722	4.61889	38.9579	4.49617
				39.0082	4.62354	38.9894	4.48676
				39.045	4.63264	39.0241	4.4855
				39.0814	4.64098	39.0605	4.48929
				39.1195	4.65008	39.0962	4.49799
				39.1581	4.65885	39.1305	4.50291
				39.1888	4.66556	39.1667	4.50558
				39.2179	4.65852	39.2005	4.50965
				39.2481	4.64813	39.2298	4.50838
				39.2777	4.63795	39.2606	4.50038
				39.3094	4.63156	39.2932	4.49575
				39.3429	4.62798	39.327	4.49336
				39.3779	4.63069	39.3616	4.49505
				39.4107	4.63318	39.3977	4.49884
				39.4471	4.63697	39.4315	4.50347
				39.4845	4.64206	39.4666	4.50516
				39.5137	4.64737	39.5054	4.51119
				39.5416	4.64066	39.5381	4.51569
				39.5726	4.62972	39.5653	4.51189
				39.6055	4.62484	39.5945	4.49982
				39.6409	4.62831	39.6249	4.48803
				39.6783	4.63394	39.6573	4.48325
				39.7151	4.6451	39.6908	4.48269
[truncated: 28,816 more rows]

## Sheet: Fig. 6a
CP-3
[truncated: 698 more rows]

## Sheet: Fig. 6b
CP-3R
[truncated: 694 more rows]

## Sheet: Fig. 6c
CP-3H
[truncated: 697 more rows]

## Sheet: Fig. 7a
1		2		3		4		5
[truncated: 999 more rows]

[truncated: 10 more sheets: Fig.7b, Fig. 7c, Fig.7e, Fig. 7f, Supplementary Fig. 32, Supplementary Fig. 34, Supplementary Fig. 36, Supplementary Fig. 38, Supplementary Fig. 40, Supplementary Fig. 44]
